# Supplementary material for: Lanifibranor Reduces Inflammation and Improves Dyslipidemia in Lysosomal Acid Lipase-Deficient Mice
Source: Gastro Hep Adv. 2024 May 28;3(6):711–23. doi: 10.1016/j.gastha.2024.05.006 (PMC11401563; doi:10.1016/j.gastha.2024.05.006)
Supplement: Table A1 [file mmc1.xlsx]

## Sheet: Tab summary
		Supplementary Table 1		Containing proteomics data
		Sub-dataset	Description
		Tab1	Protein matrix exported from Perseus with significantly changed proteins
		Tab2	z-scored protein matrix representing proteins associated with the KEGG pathway PPAR signaling annotated with Pathview
		Tab3	z-scored protein matrix representing significantly changed proteins annotated to Cluster -495 upregulated by Lanifibranor and Cluster -498 (downregulated by Lanifibranor)
		Tab4	Reactome pathways enriched on 03.06.2023 with PANTHER Overrepresentation Test using Cluster -498 and the whole detected proteome as a background
		Tab5	Reactome pathways enriched on 03.06.2023 with PANTHER Overrepresentation Test using Cluster -495 and the whole detected proteome as a background
		Tab6	Uniprot keyword Peroxisome-associated proteins (KW-0576) downloaded on 16.05.2023 upregulated by Lanifibranor
		Tab7	Uniprot keyword Peroxisome-associated proteins (KW-0576) downloaded on 16.05.2023 downregulated by Lanifibranor
		Tab8	Uniprot keyword Mitochondrion-associated proteins (KW-0496) downloaded on 16.05.2023 upregulated by Lanifibranor
		Tab9	Uniprot keyword Mitochondrion-associated proteins (KW-0496) downloaded on 16.05.2023 downregulated by Lanifibranor
		Tab10	Uniprot keyword Lipid metabolism-associated proteins (KW-0443) downloaded on 16.05.2023 upregulated by Lanifibranor
		Tab11	Uniprot keyword Lipid metabolism-associated proteins (KW-0443) downloaded on 16.05.2023 downregulated by Lanifibranor
		Tab12	Uniprot keyword Electron transport-associated proteins (KW-0249) downloaded on 16.05.2023 upregulated by Lanifibranor
		Tab13	Uniprot keyword Electron transport-associated proteins (KW-0249) downloaded on 16.05.2023 downregulated by Lanifibranor
		Tab14	Uniprot keyword Extracellular matrix-associated proteins (KW-0272) downloaded on 16.05.2023 upregulated by Lanifibranor
		Tab15	Uniprot keyword Extracellular matrix-associated proteins (KW-0272) downloaded on 16.05.2023 downregulated by Lanifibranor

## Sheet: Tab1
Symbol color	Symbol type	Symbol size	Show label	Protein.Group	Protein.Ids	Protein.Names	Genes	First.Protein.Description	Student's T-test Significant Lal-/- + Lanifibranor_Lal-/- + vechicle	Student's T-test significant	-Log Student's T-test p-value Lal-/- + Lanifibranor_Lal-/- + vechicle	Student's T-test q-value Lal-/- + Lanifibranor_Lal-/- + vechicle	Student's T-test Difference Lal-/- + Lanifibranor_Lal-/- + vechicle	Student's T-test Test statistic Lal-/- + Lanifibranor_Lal-/- + vechicle	Lal-/- + vechicle 1	Lal-/- + vechicle 2	Lal-/- + vechicle 3	Lal-/- + vechicle 4	Lal-/- + vechicle 5	Lal-/- + vechicle 6	Lal-/- + Lanifibranor 1	Lal-/- + Lanifibranor 2	Lal-/- + Lanifibranor 3	Lal-/- + Lanifibranor 4
Color2 [A=255, R=169, G=169, B=169]	1	4		A0A0B4J1G0	A0A0B4J1G0	FCGR4_MOUSE	Fcgr4	Low affinity immunoglobulin gamma Fc region receptor IV			0.409319	0.477941	-0.320426	-0.708432	11.8484	11.8835	12.7536	12.5454	12.8324	13.3055	11.5745	12.778	12.36	12.1183
Color2 [A=255, R=255, G=128, B=128]	1	4		A0JNU3	A0JNU3	LPP60_MOUSE	Aspg	60 kDa lysophospholipase	+	Lal-/- + Lanifibranor_Lal-/- + vechicle	1.65304	0.0467477	1.62262	2.408	11.4621	13.7954	13.3217	12.7313	11.8084	10.9174	13.9851	13.8886	13.9465	14.0278
Color2 [A=255, R=169, G=169, B=169]	1	4		A1IGU4	A1IGU4	ARH37_MOUSE	Arhgef37	Rho guanine nucleotide exchange factor 37			0.740385	0.33197	-0.274668	-0.954252	9.54734	9.8911	9.39789	9.88503	10.4208	9.85444	9.66997	9.56282	9.63231	9.3673
Color2 [A=255, R=169, G=169, B=169]	1	4		A1L0T3	A1L0T3	SRB4D_MOUSE	Ssc4d	Scavenger receptor cysteine-rich domain-containing group B protein			0.0389058	0.926303	0.174375	0.104402	14.7128	13.4807	14.1927	8.92677	12.8405	13.1229	14.5656	15.062	13.9104	8.6771
Color2 [A=255, R=169, G=169, B=169]	1	4		A1L314	A1L314	MPEG1_MOUSE	Mpeg1	Macrophage-expressed gene 1 protein			1.78296	0.0582433	-0.782092	-2.18029	16.8575	15.9578	16.4419	16.3139	16.735	17.1216	15.335	15.7392	16.2391	15.8435
Color2 [A=255, R=169, G=169, B=169]	1	4		A2A432	A2A432	CUL4B_MOUSE	Cul4b	Cullin-4B			0.269234	0.708204	-0.101022	-0.393055	11.4193	11.8071	11.6113	11.8751	11.6146	11.3192	11.459	11.1305	11.6494	11.7881
Color2 [A=255, R=169, G=169, B=169]	1	4		A2A4P0	A2A4P0	DHX8_MOUSE	Dhx8	ATP-dependent RNA helicase DHX8			1.04703	0.163729	-0.50778	-1.3984	10.6443	9.8657	10.3613	10.103	10.1134	10.1772	10.1723	9.71266	10.0303	8.89689
Color2 [A=255, R=169, G=169, B=169]	1	4		A2A5R2	A2A5R2;G3X9K3	BIG2_MOUSE	Arfgef2	Brefeldin A-inhibited guanine nucleotide-exchange protein 2			0.470602	0.578171	-0.124153	-0.559421	12.6846	13.0929	13.1502	12.8158	12.6814	12.9332	12.6688	12.5995	12.8381	12.969
Color2 [A=255, R=169, G=169, B=169]	1	4		A2A5Z6	A2A5Z6	SMUF2_MOUSE	Smurf2	E3 ubiquitin-protein ligase SMURF2			0.355887	0.494819	-0.421091	-0.68023	9.35864	8.78261	8.82086	9.6468	9.069	9.31027	6.93906	9.03507	9.25323	9.74706
Color2 [A=255, R=169, G=169, B=169]	1	4		A2A6A1	A2A6A1	GPTC8_MOUSE	Gpatch8	G patch domain-containing protein 8			0.588009	0.415096	-0.240068	-0.807676	8.55729	8.90106	8.44341	8.89824	8.9946	8.20861	8.83125	8.14595	8.29769	8.43364
Color2 [A=255, R=169, G=169, B=169]	1	4		A2A6Q5	A2A6Q5	CDC27_MOUSE	Cdc27	Cell division cycle protein 27 homolog			1.05004	0.149576	-0.593546	-1.45891	11.0613	10.1882	10.9453	10.8293	10.647	10.3348	9.18155	10.3737	10.641	10.1002
Color2 [A=255, R=169, G=169, B=169]	1	4		A2A7S8	A2A7S8	K1522_MOUSE	Kiaa1522	Uncharacterized protein KIAA1522			0.5435	0.475768	-0.189201	-0.712541	9.57115	10.1226	10.1156	9.63588	10.3962	9.9454	9.87251	9.73125	9.83811	9.65917
Color2 [A=255, R=169, G=169, B=169]	1	4		A2A8L5	A2A8L5;Q64487	PTPRF_MOUSE	Ptprf	Receptor-type tyrosine-protein phosphatase F			0.609654	0.362617	-0.314807	-0.89615	10.0931	10.0318	9.97285	10.2977	9.56661	9.57465	8.96549	9.59154	10.2115	9.66346
Color2 [A=255, R=169, G=169, B=169]	1	4		A2A8Z1	A2A8Z1	OSBL9_MOUSE	Osbpl9	Oxysterol-binding protein-related protein 9			1.68085	0.112369	0.385972	1.6458	11.8166	11.8671	11.7466	11.7335	11.3545	11.8666	11.9802	12.4613	11.9792	12.0465
Color2 [A=255, R=169, G=169, B=169]	1	4		A2AAY5	A2AAY5	SPD2B_MOUSE	Sh3pxd2b	SH3 and PX domain-containing protein 2B			1.26656	0.134804	-0.470524	-1.52449	13.0411	13.2386	13.487	12.9173	13.4715	13.622	12.4073	12.5864	13.1231	13.186
Color2 [A=255, R=255, G=128, B=128]	1	4		A2AB59	A2AB59	RHG27_MOUSE	Arhgap27	Rho GTPase-activating protein 27	+	Lal-/- + Lanifibranor_Lal-/- + vechicle	2.03769	0.0285068	-1.74466	-2.85527	10.3591	10.0626	9.46694	10.2247	10.8877	10.964	8.5438	7.8491	10.117	7.82162
Color2 [A=255, R=255, G=128, B=128]	1	4		A2ADA5	A2ADA5	PUSL1_MOUSE	Pusl1	tRNA pseudouridine synthase-like 1	+	Lal-/- + Lanifibranor_Lal-/- + vechicle	2.63445	0.0390303	0.629368	2.58581	11.2037	11.7109	11.924	11.67	11.3439	11.6135	12.3082	12.1462	12.0488	12.3247
Color2 [A=255, R=169, G=169, B=169]	1	4		A2ADY9	A2ADY9	DDI2_MOUSE	Ddi2	Protein DDI1 homolog 2			0.763039	0.293986	0.32765	1.0279	13.5228	14.5931	14.355	14.0164	14.1013	13.8885	14.2423	14.1818	14.7948	14.4098
Color2 [A=255, R=169, G=169, B=169]	1	4		A2AF47	A2AF47	DOC11_MOUSE	Dock11	Dedicator of cytokinesis protein 11			1.37823	0.0872154	-0.733281	-1.81945	12.843	11.6907	12.3571	12.4936	13.1389	12.9842	11.4969	11.709	12.3245	11.8747
Color2 [A=255, R=169, G=169, B=169]	1	4		A2AGH6	A2AGH6	MED12_MOUSE	Med12	Mediator of RNA polymerase II transcription subunit 12			0.155659	0.764513	0.159918	0.32073	8.48135	8.6676	8.74129	9.68189	9.9091	9.7211	8.55686	9.84716	9.74342	9.29379
Color2 [A=255, R=169, G=169, B=169]	1	4		A2AGT5	A2AGT5	CKAP5_MOUSE	Ckap5	Cytoskeleton-associated protein 5			1.14726	0.218195	-0.294255	-1.21821	13.3656	12.7894	13.2104	12.9113	13.3557	13.2794	12.7795	12.701	13.0981	12.8522
Color2 [A=255, R=169, G=169, B=169]	1	4		A2AIG8	A2AIG8	1A1L1_MOUSE	Accs	1-aminocyclopropane-1-carboxylate synthase-like protein 1			0.0476873	0.925584	0.0489158	0.10575	11.6404	11.8139	10.7022	11.8713	11.2212	10.7184	10.5483	11.4966	12.0213	11.4411
Color2 [A=255, R=169, G=169, B=169]	1	4		A2AIL4	A2AIL4	NDUF6_MOUSE	Ndufaf6	NADH dehydrogenase (ubiquinone) complex I, assembly factor 6			0.284677	0.588435	0.287735	0.546216	12.084	11.5485	11.5663	10.8619	9.69022	11.405	11.5394	11.5157	11.5206	11.3459
Color2 [A=255, R=169, G=169, B=169]	1	4		A2AIV2	A2AIV2	VIR_MOUSE	Virma	Protein virilizer homolog			0.947758	0.144155	-0.870892	-1.4786	8.84526	10.2582	9.98682	10.1968	10.7936	9.94565	9.51592	7.76675	9.5237	9.7276
Color2 [A=255, R=169, G=169, B=169]	1	4		A2AIV8	A2AIV8	CARD9_MOUSE	Card9	Caspase recruitment domain-containing protein 9			0.822652	0.19227	-0.703921	-1.29722	11.1133	9.44873	10.455	10.7669	11.5145	11.2989	9.24255	10.3311	10.1517	10.5238
Color2 [A=255, R=169, G=169, B=169]	1	4		A2AJ15	A2AJ15	MA1B1_MOUSE	Man1b1	Endoplasmic reticulum mannosyl-oligosaccharide 1,2-alpha-mannosidase			0.391553	0.593209	0.14004	0.53937	11.2892	11.2241	11.0471	11.0896	10.6764	10.9339	11.5367	10.9024	11.2905	11.0042
Color2 [A=255, R=169, G=169, B=169]	1	4		A2AJ88	A2AJ88	PLPL7_MOUSE	Pnpla7	Patatin-like phospholipase domain-containing protein 7			0.848116	0.275946	-0.31184	-1.07022	11.1026	11.0548	11.4475	10.6953	11.0213	11.0268	10.3703	10.4832	11.088	11.0434
Color2 [A=255, R=169, G=169, B=169]	1	4		A2AJI0	A2AJI0	MA7D1_MOUSE	Map7d1	MAP7 domain-containing protein 1			1.66291	0.0727881	-0.629352	-1.95806	11.7272	12.0531	12.0779	11.8215	12.186	12.3975	11.3348	10.7937	11.7021	11.8276
Color2 [A=255, R=255, G=128, B=128]	1	4		A2AJK6	A2AJK6;A3KFM7;Q8BYH8;Q09XV5	CHD7_MOUSE	Chd7	Chromodomain-helicase-DNA-binding protein 7	+	Lal-/- + Lanifibranor_Lal-/- + vechicle	2.0431	0.0431864	-0.879989	-2.46411	10.6516	10.0976	10.5719	10.1215	10.6972	11.0146	10.033	9.76211	8.97804	9.80974
Color2 [A=255, R=169, G=169, B=169]	1	4		A2AJL3	A2AJL3	FGGY_MOUSE	Fggy	FGGY carbohydrate kinase domain-containing protein			0.0458594	0.933443	-0.0338868	-0.0939468	12.2402	13.0056	12.9892	12.8813	12.2605	11.9299	12.4032	12.1858	12.6759	12.8042
Color2 [A=255, R=169, G=169, B=169]	1	4		A2AKB9	A2AKB9	DCA10_MOUSE	Dcaf10	DDB1- and CUL4-associated factor 10			0.118537	0.807981	0.16444	0.264054	15.1137	14.0864	13.7596	12.4257	14.0191	12.9419	14.0312	14.461	13.8445	13.2186
Color2 [A=255, R=169, G=169, B=169]	1	4		A2AKG8	A2AKG8	FOCAD_MOUSE	Focad	Focadhesin			0.228719	0.707886	-0.13208	-0.393435	11.1412	11.3728	11.5106	11.8837	11.695	11.0965	11.0135	10.887	11.8271	11.5439
Color2 [A=255, R=169, G=169, B=169]	1	4		A2AKK5	A2AKK5	ACNT1_MOUSE	Acnat1	Acyl-coenzyme A amino acid N-acyltransferase 1			1.15206	0.1293	0.603679	1.55027	13.3521	14.2448	13.9512	13.9624	13.7792	12.8051	14.2861	13.8944	14.5887	14.3753
Color2 [A=255, R=169, G=169, B=169]	1	4		A2AKQ0	A2AKQ0	S35D1_MOUSE	Slc35d1	UDP-glucuronic acid/UDP-N-acetylgalactosamine transporter			0.864123	0.17806	-0.7206	-1.3452	9.6681	9.53848	9.79684	9.71069	9.38181	9.60749	8.72343	7.96247	8.44448	10.4562
Color2 [A=255, R=169, G=169, B=169]	1	4		A2ALU4	A2ALU4	SHRM2_MOUSE	Shroom2	Protein Shroom2			0.146818	0.768588	0.187032	0.316492	8.05224	9.18455	9.83254	9.37691	9.35588	9.73236	10.7548	8.57527	9.12847	9.31254
Color2 [A=255, R=169, G=169, B=169]	1	4		A2ALV5	A2ALV5	SHOC1_MOUSE	Shoc1	Protein shortage in chiasmata 1 ortholog			0.812915	0.150376	1.86696	1.45269	13.1466	7.49944	9.60712	8.80781	9.46054	10.0518	12.9227	13.1123	11.1235	9.35828
Color2 [A=255, R=169, G=169, B=169]	1	4		A2ALW5	A2ALW5	DJC25_MOUSE	Dnajc25	DnaJ homolog subfamily C member 25			0.337236	0.526176	-0.342983	-0.632902	12.5596	10.7513	11.3216	11.4383	11.1799	11.4183	11.9354	10.0913	10.8678	11.513
Color2 [A=255, R=169, G=169, B=169]	1	4		A2AN08	A2AN08	UBR4_MOUSE	Ubr4	E3 ubiquitin-protein ligase UBR4			0.0550098	0.94789	0.0141139	0.0737627	13.2239	13.535	13.3834	13.3536	13.3759	13.2025	13.1884	13.2408	13.4841	13.526
Color2 [A=255, R=169, G=169, B=169]	1	4		A2APV2	Q6ZPF4;A2APV2	FMNL2_MOUSE	Fmnl2	Formin-like protein 2			1.366	0.0820292	-0.83184	-1.86371	12.632	12.1333	12.8734	12.423	12.6867	12.888	10.6063	12.1584	12.3521	11.9801
Color2 [A=255, R=255, G=128, B=128]	1	4		A2AQ07	A2AQ07	TBB1_MOUSE	Tubb1	Tubulin beta-1 chain	+	Lal-/- + Lanifibranor_Lal-/- + vechicle	1.72123	0.0436434	-1.53197	-2.45952	12.1913	10.2997	10.9965	10.7766	10.8344	11.2996	8.03624	10.1253	10.2991	9.67682
Color2 [A=255, R=169, G=169, B=169]	1	4		A2AQ19	A2AQ19	RTF1_MOUSE	Rtf1	RNA polymerase-associated protein RTF1 homolog			0.530462	0.476036	-0.19528	-0.712177	11.6865	11.1541	11.337	10.8409	11.541	11.4151	11.181	10.9379	11.4105	11.0059
Color2 [A=255, R=169, G=169, B=169]	1	4		A2AQ25	A2AQ25	SKT_MOUSE	Skt	Sickle tail protein			1.71664	0.09273	-0.45337	-1.7772	10.3202	10.46	10.8005	10.0634	10.6121	10.548	10.1501	9.71607	9.99939	10.1904
Color2 [A=255, R=169, G=169, B=169]	1	4		A2AR02	A2AR02	PPIG_MOUSE	Ppig	Peptidyl-prolyl cis-trans isomerase G			0.803573	0.246645	-0.424992	-1.14156	12.0264	10.9263	11.8458	11.4653	12.1342	12.2611	11.3958	11.3353	11.6301	11.0449
Color2 [A=255, R=169, G=169, B=169]	1	4		A2ARA8	A2ARA8	ITA8_MOUSE	Itga8	Integrin alpha-8			0.936975	0.145656	-0.884855	-1.47127	11.7401	11.7749	11.5782	12.3219	12.511	12.3966	9.58284	11.0537	11.8607	12.1784
Color2 [A=255, R=169, G=169, B=169]	1	4		A2AS89	A2AS89	SPEB_MOUSE	Agmat	Agmatinase, mitochondrial			0.287212	0.574953	0.331897	0.563833	13.2892	15.3333	14.6692	14.5373	13.4959	13.3573	13.6191	14.5288	14.7507	14.884
Color2 [A=255, R=169, G=169, B=169]	1	4		A2ASQ1	A2ASQ1	AGRIN_MOUSE	Agrn	Agrin			1.02534	0.160913	-0.547902	-1.40939	11.5492	11.4343	11.5767	11.4801	11.9474	12.0533	11.2978	10.1672	11.4699	11.5676
Color2 [A=255, R=169, G=169, B=169]	1	4		A2ASZ8	A2ASZ8	SCMC2_MOUSE	Slc25a25	Calcium-binding mitochondrial carrier protein SCaMC-2			1.09376	0.111072	0.946992	1.6509	8.84984	11.0166	10.5432	9.8641	8.9234	9.34431	10.6424	10.3836	10.5607	11.229
Color2 [A=255, R=169, G=169, B=169]	1	4		A2AT37	A2AT37	RENT2_MOUSE	Upf2	Regulator of nonsense transcripts 2			0.288499	0.623834	-0.187428	-0.499919	10.6211	11.3321	11.8185	11.4736	11.9657	11.4496	10.7757	11.257	11.4597	11.5316
Color2 [A=255, R=169, G=169, B=169]	1	4		A2ATU0	A2ATU0	DHTK1_MOUSE	Dhtkd1	Probable 2-oxoglutarate dehydrogenase E1 component DHKTD1, mitochondrial			0.287868	0.574037	0.33368	0.56524	13.1001	15.0317	14.2968	14.059	12.7729	13.089	13.8438	13.4594	14.3389	14.5923
Color2 [A=255, R=255, G=128, B=128]	1	4		A2AVA0	A2AVA0	SVEP1_MOUSE	Svep1	Sushi, von Willebrand factor type A, EGF and pentraxin domain-containing protein 1	+	Lal-/- + Lanifibranor_Lal-/- + vechicle	2.36052	0.0237919	-1.31246	-3.02407	10.6168	9.20348	9.79023	10.2306	10.611	10.4099	8.6497	8.32567	8.96502	9.38439
Color2 [A=255, R=169, G=169, B=169]	1	4		A2AWA9	A2AWA9	RBGP1_MOUSE	Rabgap1	Rab GTPase-activating protein 1			1.42585	0.121757	-0.440071	-1.59031	11.4468	11.2091	11.6425	11.7053	11.5532	11.4165	10.5472	11.1278	11.4752	11.0717
Color2 [A=255, R=169, G=169, B=169]	1	4		A2AWP8	A2AWP8	ARGAL_MOUSE	Arhgef10l	Rho guanine nucleotide exchange factor 10-like protein			0.990907	0.136536	-0.843147	-1.51437	9.63578	10.1773	9.94545	10.6209	10.6208	10.4402	8.18311	8.89912	10.3829	10.1225
Color2 [A=255, R=169, G=169, B=169]	1	4		A2BDX3	A2BDX3	MOCS3_MOUSE	Mocs3	Adenylyltransferase and sulfurtransferase MOCS3			0.0397522	0.933776	-0.0517971	-0.0930115	14.1508	12.5918	12.282	12.0395	12.0413	11.8439	12.0221	12.8748	12.5043	12.3578
Color2 [A=255, R=169, G=169, B=169]	1	4		A2BE28	A2BE28	LAS1L_MOUSE	Las1l	Ribosomal biogenesis protein LAS1L			0.00787287	0.989526	-0.00455077	-0.0153796	9.72428	10.037	9.80181	10.4306	9.91167	10.0149	9.5521	9.93052	9.97388	10.4721
Color2 [A=255, R=169, G=169, B=169]	1	4		A2BH40	A2BH40	ARI1A_MOUSE	Arid1a	AT-rich interactive domain-containing protein 1A			0.839835	0.236097	-0.421829	-1.16878	10.3456	9.27168	10.21	9.43084	9.6677	10.0395	9.80722	9.16597	9.57367	9.07607
Color2 [A=255, R=169, G=169, B=169]	1	4		A2RSJ4	A2RSJ4	UH1BL_MOUSE	Uhrf1bp1l	UHRF1-binding protein 1-like			0.322282	0.685529	-0.0963918	-0.421032	9.85464	9.98523	10.2669	9.81588	10.2223	10.1349	10.1785	9.84965	9.70228	10.0705
Color2 [A=255, R=169, G=169, B=169]	1	4		A2RSQ0	A2RSQ0	DEN5B_MOUSE	Dennd5b	DENN domain-containing protein 5B			0.628209	0.374623	0.274859	0.874729	11.1088	11.2836	11.8085	11.1717	11.0312	10.749	11.8271	11.169	11.5822	11.2897
Color2 [A=255, R=169, G=169, B=169]	1	4		A2RSY6	A2RSY6	TRM1L_MOUSE	Trmt1l	TRMT1-like protein			0.808188	0.267857	0.355268	1.08784	10.5674	10.0683	10.3794	9.51497	9.9043	9.93372	10.5626	10.7846	10.1517	10.1676
Color2 [A=255, R=169, G=169, B=169]	1	4		A2RT67	A2RT67	DEND3_MOUSE	Dennd3	DENN domain-containing protein 3			0.479588	0.421693	-0.349439	-0.797809	10.3371	9.86979	10.2179	9.27091	9.42945	9.45601	8.50387	9.9641	9.62536	9.56305
Color2 [A=255, R=169, G=169, B=169]	1	4		A3KGB4	A3KGB4	TBC8B_MOUSE	Tbc1d8b	TBC1 domain family member 8B			1.53149	0.0969053	-0.513644	-1.74663	12.5309	11.6584	12.2814	12.1114	12.5154	12.1217	11.5278	11.49	12.056	11.6844
Color2 [A=255, R=169, G=169, B=169]	1	4		A3KGF7	A3KGF7	PLCB2_MOUSE	Plcb2	1-phosphatidylinositol 4,5-bisphosphate phosphodiesterase beta-2			0.770911	0.194719	-0.862737	-1.28513	11.5099	10.5163	11.1745	10.8114	11.0934	11.0641	8.10299	10.9605	10.869	10.7296
Color2 [A=255, R=169, G=169, B=169]	1	4		A3KGS3	A3KGS3	RGPA2_MOUSE	Ralgapa2	Ral GTPase-activating protein subunit alpha-2			0.368939	0.534486	-0.243346	-0.62202	9.99227	9.6182	10.2643	9.9288	10.4238	10.4224	9.08179	10.4655	10.2104	9.70217
Color2 [A=255, R=169, G=169, B=169]	1	4		A3KMP2	A3KMP2	TTC38_MOUSE	Ttc38	Tetratricopeptide repeat protein 38			0.203545	0.708877	0.173347	0.392273	14.484	15.9732	15.3692	15.3473	14.4634	14.5816	14.836	15.072	15.3441	15.5871
Color2 [A=255, R=169, G=169, B=169]	1	4		A6H584	A6H584	CO6A5_MOUSE	Col6a5	Collagen alpha-5(VI) chain			0.0433278	0.931198	-0.0465291	-0.097358	10.8552	10.1062	10.464	10.6285	10.1331	10.8079	11.6915	9.92335	9.82674	10.3689
Color2 [A=255, R=255, G=128, B=128]	1	4		A6H5Y3	A6H5Y3	METH_MOUSE	Mtr	Methionine synthase	+	Lal-/- + Lanifibranor_Lal-/- + vechicle	2.81907	0.037279	-0.587175	-2.61431	11.8917	11.6555	12.065	11.9541	11.9855	12.011	10.9666	11.3975	11.486	11.5097
Color2 [A=255, R=169, G=169, B=169]	1	4		A6H5Z3	A6H5Z3	EXC6B_MOUSE	Exoc6b	Exocyst complex component 6B			0.864606	0.205996	-0.512371	-1.25076	11.0079	9.89153	10.6779	10.1901	10.4908	10.8025	10.2736	9.16567	10.4642	10.0875
Color2 [A=255, R=169, G=169, B=169]	1	4		A6H611	A6H611	MIPEP_MOUSE	Mipep	Mitochondrial intermediate peptidase			1.01324	0.171287	0.504447	1.36925	11.8034	12.8807	12.4426	12.6299	11.9245	11.7144	12.4923	12.6905	12.6491	13.1163
Color2 [A=255, R=169, G=169, B=169]	1	4		A6H630	A6H630	ARMT1_MOUSE	Armt1	Damage-control phosphatase ARMT1			1.78267	0.0726898	-0.556703	-1.95898	11.8799	10.933	11.1732	11.0349	11.1354	10.9876	10.6349	10.5053	10.7883	10.6074
Color2 [A=255, R=169, G=169, B=169]	1	4		A6H6A9	A6H6A9	RBG1L_MOUSE	Rabgap1l	Rab GTPase-activating protein 1-like			0.124729	0.829321	0.0830127	0.235788	10.5326	9.84654	10.178	9.70682	9.31714	9.83508	10.3869	9.55057	9.94182	10.0636
Color2 [A=255, R=169, G=169, B=169]	1	4		A6H6E2	A6H6E2	MMRN2_MOUSE	Mmrn2	Multimerin-2			1.54528	0.0702689	0.810304	2.00661	8.06482	7.71156	8.21435	7.16298	8.18998	7.88709	9.1467	8.49841	7.95045	9.13284
Color2 [A=255, R=169, G=169, B=169]	1	4		A6H8H2	A6H8H2	DEN4C_MOUSE	Dennd4c	DENN domain-containing protein 4C			1.01564	0.259893	-0.26917	-1.10793	12.4395	12.0466	12.3397	12.5781	12.8066	12.5715	12.0668	12.0834	12.3524	12.2754
Color2 [A=255, R=169, G=169, B=169]	1	4		A6X8Z5	A6X8Z5	RHG31_MOUSE	Arhgap31	Rho GTPase-activating protein 31			0.747828	0.244522	-0.516381	-1.14666	9.2149	8.14279	9.7828	8.99234	9.87597	9.47234	8.8656	8.23675	8.83374	8.98581
Color2 [A=255, R=169, G=169, B=169]	1	4		A6X919	A6X919	D19L1_MOUSE	Dpy19l1	Probable C-mannosyltransferase DPY19L1			0.100854	0.878176	0.0477468	0.173144	11.9838	11.8518	11.1725	11.7788	11.5252	11.3243	11.6257	11.4515	11.8639	11.6742
Color2 [A=255, R=169, G=169, B=169]	1	4		A6X935	A6X935	ITIH4_MOUSE	Itih4	Inter alpha-trypsin inhibitor, heavy chain 4			0.662065	0.256626	-0.671217	-1.11548	14.7026	13.2211	13.2646	13.5734	13.939	13.9804	11.7678	13.2991	14.3163	13.0527
Color2 [A=255, R=169, G=169, B=169]	1	4		A7MCT6	A7MCT6	EKI2_MOUSE	Etnk2	Ethanolamine kinase 2			1.37715	0.0846151	0.767251	1.83875	11.2046	12.1438	11.1661	11.0164	10.8106	10.3057	11.7788	11.8064	11.7587	12.1565
Color2 [A=255, R=169, G=169, B=169]	1	4		A8C756	A8C756	THADA_MOUSE	Thada	Thyroid adenoma-associated protein homolog			0.193514	0.714443	-0.186552	-0.385136	11.0449	9.9287	9.87802	10.2686	9.85393	10.407	10.6402	8.94136	10.5026	10.0905
Color2 [A=255, R=169, G=169, B=169]	1	4		B1AR13	B1AR13	CISD3_MOUSE	Cisd3	CDGSH iron-sulfur domain-containing protein 3, mitochondrial			0.847874	0.19334	0.626093	1.29271	11.6003	13.3248	12.9483	12.5057	11.935	11.7403	12.7315	12.6314	13.0776	13.4335
Color2 [A=255, R=169, G=169, B=169]	1	4		B1AUE5	B1AUE5	PEX10_MOUSE	Pex10	Peroxisome biogenesis factor 10			0.231926	0.626473	0.393172	0.495571	10.9866	9.40159	10.7905	10.604	8.62273	10.0493	11.3606	8.56641	11.2183	10.7306
Color2 [A=255, R=169, G=169, B=169]	1	4		B1AVH7	B1AVH7	TBD2A_MOUSE	Tbc1d2	TBC1 domain family member 2A			1.00574	0.133002	0.848257	1.53098	11.1437	10.9207	11.4275	11.4119	11.5453	11.3353	13.801	11.6858	11.4175	11.6784
Color2 [A=255, R=169, G=169, B=169]	1	4		B1AVZ0	B1AVZ0	UPP_MOUSE	Uprt	Uracil phosphoribosyltransferase homolog			0.841434	0.200688	-0.581996	-1.26676	10.5317	10.9739	10.8518	11.1914	11.4621	11.1366	9.37212	10.2643	10.9775	11.1564
Color2 [A=255, R=169, G=169, B=169]	1	4		B1AY10	B1AY10	NFX1_MOUSE	Nfx1	Transcriptional repressor NF-X1			0.575991	0.314735	0.560359	0.986504	7.6803	7.44002	6.67119	6.83462	5.88163	6.85247	7.85808	8.17782	7.55473	6.2243
Color2 [A=255, R=169, G=169, B=169]	1	4		B1AY13	B1AY13	UBP24_MOUSE	Usp24	Ubiquitin carboxyl-terminal hydrolase 24			0.766265	0.426212	0.166908	0.790794	11.5303	11.9767	11.8147	11.9866	11.8789	11.6243	12.1715	11.8962	11.9582	11.8494
Color2 [A=255, R=169, G=169, B=169]	1	4		B1AZA5	B1AZA5	TM245_MOUSE	Tmem245	Transmembrane protein 245			0.448389	0.459284	-0.299205	-0.737791	12.3663	12.093	12.3846	11.2206	11.7004	11.313	11.1652	11.2574	11.7857	11.9802
Color2 [A=255, R=169, G=169, B=169]	1	4		B1AZI6	B1AZI6	THOC2_MOUSE	Thoc2	THO complex subunit 2			1.1951	0.153027	-0.440242	-1.44437	11.058	10.5774	11.0728	11.2697	11.2409	11.146	10.0181	10.8215	10.8677	10.7749
Color2 [A=255, R=169, G=169, B=169]	1	4		B1AZP2	B1AZP2	DLGP4_MOUSE	Dlgap4	Disks large-associated protein 4			1.07351	0.18811	-0.39147	-1.31022	11.729	11.4023	11.0759	11.5919	11.8658	12.0526	11.0785	11.001	11.4874	11.3455
Color2 [A=255, R=169, G=169, B=169]	1	4		B2RQC6	B2RQC6	PYR1_MOUSE	Cad	CAD protein			1.64408	0.0873105	-0.512021	-1.81607	13.6452	13.0276	13.4894	13.3763	13.7097	13.6532	12.88	12.877	13.4357	12.6934
Color2 [A=255, R=169, G=169, B=169]	1	4		B2RQE8	B2RQE8	RHG42_MOUSE	Arhgap42	Rho GTPase-activating protein 42			0.39114	0.570918	-0.163083	-0.570093	9.45305	9.59521	9.50453	10.0627	9.79455	9.59193	9.156	9.23015	9.71542	9.91405
Color2 [A=255, R=169, G=169, B=169]	1	4		B2RRE7	B2RRE7	OTUD4_MOUSE	Otud4	OTU domain-containing protein 4			0.4582	0.426126	-0.383501	-0.790989	10.3862	10.2313	9.64232	8.72382	9.43437	9.58301	9.35732	8.43185	9.78105	9.56309
Color2 [A=255, R=169, G=169, B=169]	1	4		B2RSH2	B2RSH2	GNAI1_MOUSE	Gnai1	Guanine nucleotide-binding protein G(i) subunit alpha-1			0.816898	0.199531	-0.642674	-1.26912	9.8181	10.5786	9.88978	10.5988	9.63274	10.1602	8.84475	8.58658	10.361	10.0892
Color2 [A=255, R=169, G=169, B=169]	1	4		B2RU80	B2RU80	PTPRB_MOUSE	Ptprb	Receptor-type tyrosine-protein phosphatase beta			0.141756	0.758567	0.301511	0.328975	8.8466	12.9098	12.9564	12.6044	12.2128	12.3048	11.8451	12.0041	12.384	12.8627
Color2 [A=255, R=169, G=169, B=169]	1	4		B2RUP2	B2RUP2	UN13D_MOUSE	Unc13d	Protein unc-13 homolog D			1.62255	0.0518201	-1.24496	-2.27393	10.4968	9.06266	9.63754	10.1321	10.6937	10.7488	8.67498	7.94663	9.29856	9.61444
Color2 [A=255, R=169, G=169, B=169]	1	4		B2RX12	B2RX12	MRP3_MOUSE	Abcc3	ATP-binding cassette sub-family C member 3			1.38027	0.0986089	0.609106	1.7334	13.2003	14.2825	14.158	14.2095	13.3719	13.4774	14.2478	14.4757	14.3532	14.4927
Color2 [A=255, R=169, G=169, B=169]	1	4		B2RX14	B2RX14	TUT4_MOUSE	Tut4	Terminal uridylyltransferase 4			0.980934	0.148945	0.724518	1.46158	9.22099	10.8233	10.3196	11.1942	10.0773	9.70247	10.8815	10.7221	10.7061	11.4803
Color2 [A=255, R=169, G=169, B=169]	1	4		B2RXC1	B2RXC1	TPC11_MOUSE	Trappc11	Trafficking protein particle complex subunit 11			0.777746	0.411312	-0.175461	-0.814656	13.0248	12.3633	12.657	12.7437	12.6787	12.7212	12.4903	12.4253	12.6686	12.5064
Color2 [A=255, R=169, G=169, B=169]	1	4		B2RXR6	B2RXR6	ANR44_MOUSE	Ankrd44	Serine/threonine-protein phosphatase 6 regulatory ankyrin repeat subunit B			0.963427	0.179487	-0.520657	-1.34011	12.5104	11.5186	12.1786	12.306	12.6135	12.8486	11.3345	11.6003	12.2794	12.0203
Color2 [A=255, R=169, G=169, B=169]	1	4		B2RXS4	B2RXS4	PLXB2_MOUSE	Plxnb2	Plexin-B2			0.959435	0.291535	-0.242628	-1.0329	12.9224	12.5509	12.6928	12.7796	13.1633	12.9992	12.4373	12.5286	12.8708	12.5983
Color2 [A=255, R=169, G=169, B=169]	1	4		B2RY04	B2RY04	DOCK5_MOUSE	Dock5	Dedicator of cytokinesis protein 5			0.536265	0.531253	-0.140377	-0.626296	11.3837	11.2944	11.5293	11.3211	11.4018	11.8086	11.5785	11.3165	11.2568	11.1127
Color2 [A=255, R=169, G=169, B=169]	1	4		B2RY56	B2RY56	RBM25_MOUSE	Rbm25	RNA-binding protein 25			0.476716	0.576911	-0.123548	-0.561371	12.3319	12.5807	12.7193	12.6006	12.7993	12.6973	12.5216	12.2102	12.7434	12.5166
Color2 [A=255, R=169, G=169, B=169]	1	4		B7ZMP1	B7ZMP1	XPP3_MOUSE	Xpnpep3	Xaa-Pro aminopeptidase 3			0.855893	0.280476	0.299175	1.05988	12.4376	12.9387	12.7527	12.5144	12.1513	12.079	12.7611	12.569	12.9677	12.8146
Color2 [A=255, R=169, G=169, B=169]	1	4		B8JK39	B8JK39	ITA9_MOUSE	Itga9	Integrin alpha-9			0.354918	0.509327	-0.353592	-0.65868	10.6082	10.1447	11.1952	10.3947	10.7736	10.8319	11.3217	8.955	10.2641	10.6769
Color2 [A=255, R=169, G=169, B=169]	1	4		B8ZXI1	B8ZXI1	QTRT2_MOUSE	Qtrt2	Queuine tRNA-ribosyltransferase accessory subunit 2			1.25138	0.0870762	-0.981624	-1.81901	9.88971	10.1145	9.6427	10.884	9.84804	9.73797	8.57719	7.92662	9.77465	9.87297
Color2 [A=255, R=169, G=169, B=169]	1	4		B9EJ80	B9EJ80	PDZD8_MOUSE	Pdzd8	PDZ domain-containing protein 8			0.314555	0.539461	0.379928	0.614223	12.2172	13.0486	13.3898	12.8829	11.9611	11.8082	11.7504	13.118	14.1921	12.6644
Color2 [A=255, R=169, G=169, B=169]	1	4		B9EJ86	B9EJ86	OSBL8_MOUSE	Osbpl8	Oxysterol-binding protein-related protein 8			1.92806	0.0514917	-0.790073	-2.29988	13.467	12.7947	13.1978	13.482	13.7154	13.457	11.8973	12.6182	12.8817	12.8517
Color2 [A=255, R=169, G=169, B=169]	1	4		B9EKI3	B9EKI3	TMF1_MOUSE	Tmf1	TATA element modulatory factor			0.295519	0.652553	-0.136381	-0.460645	10.9675	10.8975	10.8772	10.3427	11.3499	11.1523	10.456	10.8919	10.9816	10.8497
Color2 [A=255, R=169, G=169, B=169]	1	4		C0HKD8;C0HKD9	C0HKD8;C0HKD9	MFA1A_MOUSE;MFA1B_MOUSE	Mfap1a;Mfap1b	Microfibrillar-associated protein 1A			0.416668	0.490654	-0.269161	-0.687177	12.8265	12.0698	12.373	11.9697	12.2173	11.7328	11.1174	12.2132	12.3411	12.0444
Color2 [A=255, R=169, G=169, B=169]	1	4		C0HKE1;C0HKE2;C0HKE3;C0HKE4;C0HKE5;C0HKE6;C0HKE7;C0HKE8;C0HKE9;Q64523;Q6GSS7;Q8BFU2;Q8CGP5;Q8CGP6;Q8CGP7;Q8R1M2	C0HKE1;Q64523;C0HKE9;C0HKE4;C0HKE8;C0HKE5;Q8CGP7;Q8R1M2;C0HKE7;C0HKE2;Q8CGP6;C0HKE6;Q6GSS7;C0HKE3;Q8BFU2;Q8CGP5	H2A1B_MOUSE;H2A1C_MOUSE;H2A1D_MOUSE;H2A1E_MOUSE;H2A1F_MOUSE;H2A1G_MOUSE;H2A1H_MOUSE;H2A1I_MOUSE;H2A1K_MOUSE;H2A1N_MOUSE;H2A1O_MOUSE;H2A1P_MOUSE;H2A2A_MOUSE;H2A2C_MOUSE;H2A3_MOUSE;H2AJ_MOUSE	H2ac11;H2ac12;H2ac13;H2ac15;H2ac20;H2ac4;H2ac6;H2ac7;H2ac8;H2aj;H2aw;Hist1h2af;Hist1h2an;Hist1h2ao;Hist1h2ap;Hist2h2aa1	Histone H2A type 1-B			1.27414	0.0759009	-1.29999	-1.92989	17.8198	16.314	17.5861	16.8441	17.362	18.2321	14.4366	16.1047	17.0108	16.6866
Color2 [A=255, R=169, G=169, B=169]	1	4		C0HKG5;C0HKG6	C0HKG5;C0HKG6	RNT2A_MOUSE;RNT2B_MOUSE	Rnaset2a;Rnaset2b	Ribonuclease T2-A			0.863737	0.224153	-0.435505	-1.1984	12.8384	12.5109	13.0533	12.9393	12.3052	13.1258	11.6068	12.52	12.8048	12.5082
Color2 [A=255, R=169, G=169, B=169]	1	4		D0QMC3	D0QMC3;P0DOV1;Q8CGE8	MNDAL_MOUSE	Mndal	Myeloid cell nuclear differentiation antigen-like protein			1.40891	0.104664	-0.536786	-1.68935	13.2052	12.7586	13.3901	13.6198	13.7531	13.6748	12.5943	12.6829	13.0326	13.144
Color2 [A=255, R=169, G=169, B=169]	1	4		D3YXK2	D3YXK2	SAFB1_MOUSE	Safb	Scaffold attachment factor B1			0.333806	0.649154	-0.117158	-0.464483	11.4234	11.3368	11.5007	11.4634	11.9238	11.662	11.3424	11.0911	11.657	11.6476
Color2 [A=255, R=169, G=169, B=169]	1	4		D3YZP9	D3YZP9	CCDC6_MOUSE	Ccdc6	Coiled-coil domain-containing protein 6			0.0900335	0.866542	0.0804423	0.187689	11.0848	10.8788	11.3532	11.2432	11.3653	11.5634	10.7171	12.4423	11.2283	10.9266
Color2 [A=255, R=169, G=169, B=169]	1	4		D3Z2R5	D3Z2R5	SELN_MOUSE	Selenon	Selenoprotein N			1.22306	0.0884298	-1.02675	-1.80564	9.74981	9.0671	10.0011	10.3402	10.7442	10.6817	7.88478	9.60082	9.78838	9.00837
Color2 [A=255, R=169, G=169, B=169]	1	4		D3Z4S3	D3Z4S3	PTRD1_MOUSE	Ptrhd1	Putative peptidyl-tRNA hydrolase PTRHD1			0.00674664	0.990071	-0.00574311	-0.014797	12.8787	12.2995	12.4159	11.2966	12.4652	12.3607	12.2733	12.0505	12.6519	12.1458
Color2 [A=255, R=169, G=169, B=169]	1	4		D3Z6Q9	D3Z6Q9	BIN2_MOUSE	Bin2	Bridging integrator 2			1.801	0.0694928	-0.594071	-2.01548	13.7576	13.0577	13.5488	13.5151	13.7761	13.912	12.6739	12.8804	13.3827	13.065
Color2 [A=255, R=255, G=128, B=128]	1	4		D3Z7P3	D3Z7P3	GLSK_MOUSE	Gls	Glutaminase kidney isoform, mitochondrial	+	Lal-/- + Lanifibranor_Lal-/- + vechicle	2.40648	0.0373711	-0.75315	-2.61465	13.5486	13.2383	13.6353	13.4077	13.7646	13.8594	12.4733	12.5565	13.2613	12.999
Color2 [A=255, R=169, G=169, B=169]	1	4		D3Z7Q2	D3Z7Q2	SIM20_MOUSE	Smim20	Small integral membrane protein 20			1.20823	0.144091	0.465961	1.48007	11.6931	12.3021	12.2211	12.3568	11.7025	11.5989	12.4907	12.0404	12.4707	12.7784
Color2 [A=255, R=169, G=169, B=169]	1	4		E1U8D0	E1U8D0	SOGA1_MOUSE	Soga1	Protein SOGA1			0.555304	0.356948	-0.410726	-0.906243	9.44588	9.05931	10.1352	8.48335	9.65539	9.73041	8.59532	8.80069	9.71697	8.91713
Color2 [A=255, R=169, G=169, B=169]	1	4		E2JF22	E2JF22	PIEZ1_MOUSE	Piezo1	Piezo-type mechanosensitive ion channel component 1			0.477598	0.450234	-0.276996	-0.751022	8.69339	8.41284	8.79332	9.4726	9.40266	9.45313	8.56662	8.76858	9.22086	8.48792
Color2 [A=255, R=169, G=169, B=169]	1	4		E9PV24	E9PV24	FIBA_MOUSE	Fga	Fibrinogen alpha chain			0.263638	0.613848	-0.270391	-0.512332	17.7829	15.9779	16.0549	16.3977	16.8951	16.6122	15.5646	16.3205	17.1784	16.3353
Color2 [A=255, R=169, G=169, B=169]	1	4		E9PVA8	E9PVA8	GCN1_MOUSE	Gcn1	eIF-2-alpha kinase activator GCN1			0.00213698	0.998067	0.000655095	0.00322361	13.5556	13.656	13.7169	13.6007	13.6022	13.3077	13.5153	13.3463	13.7821	13.6516
Color2 [A=255, R=169, G=169, B=169]	1	4		E9PW74	E9PW74	GIMD1_MOUSE	Gimd1	GTPase IMAP family member GIMD1			0.699412	0.292869	0.391241	1.02971	8.12745	9.56202	9.01361	9.15066	8.58638	9.04386	9.24384	9.64222	8.9217	9.41319
Color2 [A=255, R=169, G=169, B=169]	1	4		E9PXF8	E9PXF8	MTMRD_MOUSE	Sbf2	Myotubularin-related protein 13			0.249505	0.602096	-0.4269	-0.528642	9.44847	7.68388	10.6965	10.2828	10.785	10.6583	9.26129	8.37779	9.92813	10.4284
Color2 [A=255, R=169, G=169, B=169]	1	4		E9PYH6	E9PYH6;Q8CFT2	SET1A_MOUSE	Setd1a	Histone-lysine N-methyltransferase SETD1A			0.702541	0.214924	-0.990535	-1.22854	14.3521	10.9519	11.8305	10.964	11.5414	11.0332	9.92917	10.9989	11.1219	11.1033
Color2 [A=255, R=255, G=128, B=128]	1	4		E9PYK3	E9PYK3	PARP4_MOUSE	Parp4	Protein mono-ADP-ribosyltransferase PARP4	+	Lal-/- + Lanifibranor_Lal-/- + vechicle	2.48094	0.041469	-0.625201	-2.48662	12.8209	12.5488	13.0431	12.9162	12.8869	12.9458	11.8503	12.1146	12.5466	12.4289
Color2 [A=255, R=169, G=169, B=169]	1	4		E9PZJ8	E9PZJ8	ASCC3_MOUSE	Ascc3	Activating signal cointegrator 1 complex subunit 3			1.35111	0.205009	0.264963	1.25376	11.9147	11.7517	11.6917	11.705	11.3988	11.4894	12.0456	11.7168	11.9261	12.0055
Color2 [A=255, R=169, G=169, B=169]	1	4		E9Q137	E9Q137	TX264_MOUSE	Tex264	Testis-expressed protein 264 homolog			1.12076	0.317426	-0.188942	-0.980811	12.1988	12.5146	12.4273	12.3129	12.3048	12.0937	12.2703	12.0549	11.9784	12.1754
Color2 [A=255, R=169, G=169, B=169]	1	4		E9Q1P8	E9Q1P8	I2BP2_MOUSE	Irf2bp2	Interferon regulatory factor 2-binding protein 2			1.00876	0.150172	-0.650361	-1.45401	9.9891	10.0724	10.919	9.83692	10.5308	10.9841	9.48582	9.07026	10.483	9.91438
Color2 [A=255, R=169, G=169, B=169]	1	4		E9Q236	E9Q236	MRP4_MOUSE	Abcc4	ATP-binding cassette sub-family C member 4			0.0868965	0.884853	0.0514813	0.162259	10.6259	10.1592	10.8011	10.4281	9.99192	10.0541	10.0906	10.773	10.1025	10.6134
Color2 [A=255, R=169, G=169, B=169]	1	4		E9Q2M9	E9Q2M9	WDFY4_MOUSE	Wdfy4	WD repeat- and FYVE domain-containing protein 4			0.622706	0.451073	-0.1822	-0.749785	11.342	10.8487	11.034	11.1417	11.3614	11.5394	10.8847	11.2044	11.1266	10.9004
Color2 [A=255, R=169, G=169, B=169]	1	4		E9Q309	E9Q309	CE350_MOUSE	Cep350	Centrosome-associated protein 350			0.319079	0.539063	0.361587	0.61525	11.7164	12.3937	10.9786	12.2322	12.004	10.2436	11.7121	11.3404	11.983	12.7899
Color2 [A=255, R=169, G=169, B=169]	1	4		E9Q394	E9Q394	AKP13_MOUSE	Akap13	A-kinase anchor protein 13			0.93793	0.282761	-0.261676	-1.05445	10.974	10.869	11.2712	10.5433	11.0475	11.0785	10.5043	10.5831	10.9538	10.7677
Color2 [A=255, R=169, G=169, B=169]	1	4		E9Q3C1	E9Q3C1	C2CD2_MOUSE	C2cd2	C2 domain-containing protein 2			1.10871	0.152132	0.509344	1.44724	13.1763	13.0813	13.4748	12.2957	12.8176	12.5587	13.4141	13.8094	13.3664	13.0505
Color2 [A=255, R=169, G=169, B=169]	1	4		E9Q3L2	E9Q3L2	PI4KA_MOUSE	Pi4ka	Phosphatidylinositol 4-kinase alpha			1.09054	0.448601	0.121043	0.753304	12.311	12.2547	12.2912	12.2355	12.0684	12.2159	12.3053	12.4623	12.2259	12.4085
Color2 [A=255, R=169, G=169, B=169]	1	4		E9Q414	E9Q414	APOB_MOUSE	Apob	Apolipoprotein B-100			0.784612	0.300863	0.300949	1.01494	14.3804	14.5538	14.413	14.1195	13.8147	13.6026	14.3668	14.4432	14.6197	14.3634
Color2 [A=255, R=169, G=169, B=169]	1	4		E9Q4N7	E9Q4N7	ARI1B_MOUSE	Arid1b	AT-rich interactive domain-containing protein 1B			0.283686	0.641878	-0.162962	-0.475916	9.37961	10.0132	10.5344	10.168	10.3527	10.6362	10.0909	9.77513	10.1963	10.0085
Color2 [A=255, R=255, G=128, B=128]	1	4		E9Q4Z2	E9Q4Z2	ACACB_MOUSE	Acacb	Acetyl-CoA carboxylase 2	+	Lal-/- + Lanifibranor_Lal-/- + vechicle	1.82151	0.0415025	1.29056	2.48753	11.6149	12.7376	12.6549	12.3364	11.3878	10.7436	13.4494	12.8933	13.0514	13.4184
Color2 [A=255, R=169, G=169, B=169]	1	4		E9Q555	E9Q555	RN213_MOUSE	Rnf213	E3 ubiquitin-protein ligase RNF213			1.06161	0.31107	-0.20199	-0.992588	12.6709	12.1923	12.6249	12.5071	12.4093	12.3307	12.1047	12.3515	12.3419	12.2174
Color2 [A=255, R=169, G=169, B=169]	1	4		E9Q557	E9Q557	DESP_MOUSE	Dsp	Desmoplakin			1.77933	0.0954674	0.42007	1.75608	12.694	12.7972	12.8977	12.7384	12.4233	12.2608	13.2092	12.8535	13.1572	13.0013
Color2 [A=255, R=169, G=169, B=169]	1	4		E9Q5C9	E9Q5C9	NOLC1_MOUSE	Nolc1	Nucleolar and coiled-body phosphoprotein 1			0.540242	0.412648	0.284193	0.812359	13.447	13.0292	13.2505	12.2132	12.8988	12.5886	13.4491	13.3176	13.1185	12.8697
Color2 [A=255, R=169, G=169, B=169]	1	4		E9Q5K4	E9Q5K4	CP2CN_MOUSE	Cyp2c23	Cytochrome P450 2C44			1.50438	0.0669727	-0.971265	-2.05494	12.8771	13.3339	14.4696	13.9708	12.7305	12.9314	12.5002	11.9845	12.5664	12.606
Color2 [A=255, R=169, G=169, B=169]	1	4		E9Q5K9	E9Q5K9	YTDC1_MOUSE	Ythdc1	YTH domain-containing protein 1			0.833566	0.183835	-0.749592	-1.32337	10.9008	10.1727	9.71664	9.73722	10.3826	10.3345	9.74749	7.92969	10.0876	10.0665
Color2 [A=255, R=169, G=169, B=169]	1	4		E9Q612	E9Q612	PTPRO_MOUSE	Ptpro	Receptor-type tyrosine-protein phosphatase O			0.969908	0.129326	-1.06667	-1.5506	10.3953	9.50092	10.1587	10.7718	10.3996	10.7319	7.40194	9.17247	9.91348	10.551
Color2 [A=255, R=169, G=169, B=169]	1	4		E9Q634	E9Q634	MYO1E_MOUSE	Myo1e	Unconventional myosin-Ie			1.58423	0.122605	-0.379361	-1.58585	13.934	13.2275	13.7147	13.5324	13.6637	13.755	13.0559	13.19	13.3621	13.4261
Color2 [A=255, R=169, G=169, B=169]	1	4		E9Q6J5	E9Q6J5	BD1L1_MOUSE	Bod1l	Biorientation of chromosomes in cell division protein 1-like 1			0.208125	0.700701	-0.181362	-0.402204	10.2831	9.40371	10.1007	10.3771	10.8459	10.5025	10.6677	9.18353	10.1703	10.2617
Color2 [A=255, R=169, G=169, B=169]	1	4		E9Q735	E9Q735	UBE4A_MOUSE	Ube4a	Ubiquitin conjugation factor E4 A			0.0621941	0.938392	0.0175599	0.0872695	12.578	12.894	12.7806	12.9063	12.6665	12.4997	12.6279	12.6559	12.9321	12.7377
Color2 [A=255, R=169, G=169, B=169]	1	4		E9Q7D5	E9Q7D5	ARHG5_MOUSE	Arhgef5	Rho guanine nucleotide exchange factor 5			0.490656	0.343389	0.813078	0.932262	10.4495	10.6668	10.4099	11.1167	10.3136	6.96943	10.6271	11.0651	10.7558	10.755
Color2 [A=255, R=169, G=169, B=169]	1	4		E9Q7G0	E9Q7G0	NUMA1_MOUSE	Numa1	Nuclear mitotic apparatus protein 1			1.45742	0.121002	-0.430743	-1.59657	12.5241	12.495	12.9058	12.6663	13.0199	13.0267	12.0204	12.1921	12.684	12.4725
Color2 [A=255, R=169, G=169, B=169]	1	4		E9Q8D0	E9Q8D0	DJC21_MOUSE	Dnajc21	DnaJ homolog subfamily C member 21			0.0207673	0.968351	-0.0213099	-0.0470704	8.6608	10.1159	10.5087	10.3392	10.091	9.95196	9.55438	9.90947	10.1711	10.0581
Color2 [A=255, R=169, G=169, B=169]	1	4		E9Q912	E9Q912	GDS1_MOUSE	Rap1gds1	Rap1 GTPase-GDP dissociation stimulator 1			0.991305	0.195548	-0.418911	-1.2816	12.7378	11.7947	12.6471	12.5969	12.87	12.7648	12.181	12.0393	12.5116	11.8666
Color2 [A=255, R=169, G=169, B=169]	1	4		E9QAM5	E9QAM5	HELZ2_MOUSE	Helz2	Helicase with zinc finger domain 2			1.27418	0.156474	0.387068	1.42943	12.6179	12.6441	12.2821	12.6045	12.0324	11.9468	12.604	12.6228	12.9094	12.8305
Color2 [A=255, R=169, G=169, B=169]	1	4		E9QAT4	E9QAT4	SC16A_MOUSE	Sec16a	Protein transport protein Sec16A			0.168671	0.797524	0.0799284	0.279823	11.6697	12.3657	12.3667	11.6436	11.9673	11.8757	11.8682	11.8794	12.2815	12.2164
Color2 [A=255, R=169, G=169, B=169]	1	4		F6ZDS4	F6ZDS4	TPR_MOUSE	Tpr	Nucleoprotein TPR			1.78272	0.0803968	-0.499079	-1.88252	13.7866	13.5691	13.8031	13.6827	14.0662	13.977	13.021	13.0733	13.7656	13.4003
Color2 [A=255, R=169, G=169, B=169]	1	4		F7BJB9	F7BJB9	MORC3_MOUSE	Morc3	MORC family CW-type zinc finger protein 3			1.67593	0.0596399	0.859617	2.14708	10.2095	9.27657	9.43612	9.85003	9.58817	10.3551	10.6097	11.3873	10.3325	10.2526
Color2 [A=255, R=169, G=169, B=169]	1	4		F8VPU2	F8VPU2	FARP1_MOUSE	Farp1	FERM, ARHGEF and pleckstrin domain-containing protein 1			0.673021	0.512183	-0.12624	-0.653624	12.427	12.3511	12.5054	12.633	12.5531	12.2705	12.4037	12.1636	12.2367	12.5177
Color2 [A=255, R=169, G=169, B=169]	1	4		F8VQB6	F8VQB6	MYO10_MOUSE	Myo10	Unconventional myosin-X			1.43592	0.0765057	-0.828681	-1.92359	9.05767	8.43867	8.88761	9.477	9.10715	9.64304	8.89179	7.47814	8.63469	8.08809
Color2 [A=255, R=169, G=169, B=169]	1	4		G3X982	G3X982	AOXC_MOUSE	Aox3	Aldehyde oxidase 3			0.23661	0.678254	-0.169428	-0.430297	14.2015	15.1779	15.1025	15.0435	14.2039	13.9143	14.1989	14.4337	14.5839	14.5349
Color2 [A=255, R=169, G=169, B=169]	1	4		G3X987	G3X987	GIMA9_MOUSE	Gimap9	GTPase IMAP family member 9			0.868291	0.192268	-0.592852	-1.29707	9.26426	9.1081	9.91156	9.20259	9.4705	10.0496	8.6806	8.82274	9.9508	8.17886
Color2 [A=255, R=169, G=169, B=169]	1	4		G3X9K3	G3X9K3	BIG1_MOUSE	Arfgef1	Brefeldin A-inhibited guanine nucleotide-exchange protein 1			0.151762	0.804185	0.0881472	0.27148	10.3375	11.4533	11.1856	11.3493	11.0073	11.1175	10.8785	11.0524	11.2686	11.4533
Color2 [A=255, R=169, G=169, B=169]	1	4		G5E829	Q6Q477;G5E829	AT2B1_MOUSE	Atp2b1	Plasma membrane calcium-transporting ATPase 1			1.78363	0.0570727	-0.802983	-2.19675	13.4736	13.4136	13.6811	14.0116	14.1186	14.0804	12.4415	12.6293	13.4206	13.4826
Color2 [A=255, R=169, G=169, B=169]	1	4		G5E870	G5E870	TRIPC_MOUSE	Trip12	E3 ubiquitin-protein ligase TRIP12			1.92535	0.102966	-0.357437	-1.69953	12.1082	12.0671	12.3986	12.1392	12.1873	12.2079	11.5292	11.7695	12.0761	11.9344
Color2 [A=255, R=169, G=169, B=169]	1	4		G5E897	G5E897	PLGT3_MOUSE	Poglut3	Protein O-glucosyltransferase 3			0.944143	0.194725	-0.466566	-1.28609	12.5842	11.3838	11.4463	11.9134	11.8368	11.6562	11.8456	11.3042	11.051	11.1467
Color2 [A=255, R=169, G=169, B=169]	1	4		G5E8K5	G5E8K5	ANK3_MOUSE	Ank3	Ankyrin-3			0.709615	0.385149	-0.217836	-0.857326	13.163	13.3934	13.4142	12.9087	13.0011	12.7018	12.8572	12.6891	12.946	13.0245
Color2 [A=255, R=169, G=169, B=169]	1	4		O08528	Q91W97;O08528	HXK2_MOUSE	Hk2	Hexokinase-2			1.72086	0.0697093	-0.643163	-2.01266	14.5123	13.5509	14.09	14.0148	14.3665	14.4143	13.153	13.5381	13.917	13.4517
Color2 [A=255, R=169, G=169, B=169]	1	4		O08529	O08529	CAN2_MOUSE	Capn2	Calpain-2 catalytic subunit			0.402888	0.519048	-0.227429	-0.643735	14.0943	14.2513	14.4016	14.8484	15.1843	14.9133	13.9395	14.375	14.6795	14.5585
Color2 [A=255, R=169, G=169, B=169]	1	4		O08532	O08532	CA2D1_MOUSE	Cacna2d1	Voltage-dependent calcium channel subunit alpha-2/delta-1			1.31037	0.087581	-0.829649	-1.81289	9.44783	8.73188	9.96522	9.83776	10.3824	10.2445	8.6115	8.47773	9.30464	9.36059
Color2 [A=255, R=169, G=169, B=169]	1	4		O08539	O08539	BIN1_MOUSE	Bin1	Myc box-dependent-interacting protein 1			0.740642	0.376655	-0.215683	-0.871596	11.5562	11.0829	11.1145	11.1485	11.3911	11.4574	10.689	11.2663	11.2425	11.1066
Color2 [A=255, R=169, G=169, B=169]	1	4		O08547	O08547	SC22B_MOUSE	Sec22b	Vesicle-trafficking protein SEC22b			1.28245	0.140801	0.434114	1.49427	13.6089	13.7908	13.8321	13.2053	13.4574	12.9316	13.7871	14.1193	13.9548	13.7593
Color2 [A=255, R=255, G=128, B=128]	1	4		O08553	O08553	DPYL2_MOUSE	Dpysl2	Dihydropyrimidinase-related protein 2	+	Lal-/- + Lanifibranor_Lal-/- + vechicle	2.16543	0.0467803	-0.719222	-2.40577	15.9956	15.6117	16.2412	15.7674	16.2106	16.2815	14.9238	15.2037	15.7738	15.2939
Color2 [A=255, R=169, G=169, B=169]	1	4		O08573	O08573	LEG9_MOUSE	Lgals9	Galectin-9			0.382671	0.510546	0.275494	0.655967	13.9944	15.2579	14.9283	14.702	14.3359	13.9209	14.3832	14.4858	15.0722	15.2538
Color2 [A=255, R=169, G=169, B=169]	1	4		O08579	O08579	EMD_MOUSE	Emd	Emerin			1.98922	0.0593445	-0.606347	-2.15312	11.0978	11.8846	11.7387	11.2415	11.8761	11.8361	10.9364	10.9424	11.0315	11.1142
Color2 [A=255, R=169, G=169, B=169]	1	4		O08580	O08580;Q61539	ERR1_MOUSE	Esrra	Steroid hormone receptor ERR1			0.842931	0.160545	-1.08507	-1.41068	10.9764	11.7398	11.6413	11.7992	12.0861	12.0994	8.26872	11.0186	11.5514	11.7158
Color2 [A=255, R=169, G=169, B=169]	1	4		O08582	O08582	GTPB1_MOUSE	Gtpbp1	GTP-binding protein 1			0.157086	0.857091	-0.0401952	-0.201595	10.8855	11.0007	10.6664	10.906	10.945	10.8487	10.8857	10.5359	10.9419	10.9772
Color2 [A=255, R=169, G=169, B=169]	1	4		O08583	O08583	THOC4_MOUSE	Alyref	THO complex subunit 4			1.23805	0.108386	-0.670464	-1.66387	13.2227	13.8639	14.0642	14.3309	14.201	14.2982	12.668	13.0854	13.798	13.7539
Color2 [A=255, R=169, G=169, B=169]	1	4		O08585	O08585	CLCA_MOUSE	Clta	Clathrin light chain A			0.589231	0.349425	-0.375124	-0.920139	13.9504	13.7553	14.5278	13.8977	14.7261	14.9097	13.3868	13.8028	14.4928	13.9951
Color2 [A=255, R=169, G=169, B=169]	1	4		O08586	O08586	PTEN_MOUSE	Pten	Phosphatidylinositol 3,4,5-trisphosphate 3-phosphatase and dual-specificity protein phosphatase PTEN			0.113567	0.866202	0.0493446	0.187581	10.5756	10.9213	10.9663	11.0226	10.3918	10.4328	10.8092	10.4902	10.8902	10.8813
Color2 [A=255, R=169, G=169, B=169]	1	4		O08599	O08599	STXB1_MOUSE	Stxbp1	Syntaxin-binding protein 1			1.89296	0.061949	-0.635013	-2.12353	11.5303	11.488	11.8226	11.6331	11.2351	11.6828	10.5599	10.6644	10.9751	11.5218
Color2 [A=255, R=169, G=169, B=169]	1	4		O08600	O08600	NUCG_MOUSE	Endog	Endonuclease G, mitochondrial			1.28105	0.120523	0.538542	1.60013	13.9971	14.2832	14.2661	14.0909	13.5062	13.1806	14.2872	14.5468	14.5798	14.2898
Color2 [A=255, R=255, G=128, B=128]	1	4		O08601	O08601	MTP_MOUSE	Mttp	Microsomal triglyceride transfer protein large subunit	+	Lal-/- + Lanifibranor_Lal-/- + vechicle	2.46488	0.0284909	0.941195	2.85685	15.0785	15.8625	15.6036	15.6503	15.2668	14.6882	16.0935	16.3741	16.4623	16.2682
Color2 [A=255, R=169, G=169, B=169]	1	4		O08605	O08605	MKNK1_MOUSE	Mknk1	MAP kinase-interacting serine/threonine-protein kinase 1			1.30953	0.095496	-0.724533	-1.75646	10.8539	9.77549	11.1677	10.732	10.7757	10.8409	9.24769	10.0411	10.3935	10.1835
Color2 [A=255, R=169, G=169, B=169]	1	4		O08638	O08638	MYH11_MOUSE	Myh11	Myosin-11			1.91953	0.0810394	-0.446844	-1.8752	11.9736	11.7569	11.8209	12.0358	12.1139	11.9497	11.8855	11.1539	11.5367	11.4038
Color2 [A=255, R=169, G=169, B=169]	1	4		O08663	O08663	MAP2_MOUSE	Metap2	Methionine aminopeptidase 2			1.41837	0.139692	-0.378401	-1.49783	14.031	13.7147	13.9781	13.9175	14.0192	14.0234	13.0609	13.5988	13.815	13.801
Color2 [A=255, R=169, G=169, B=169]	1	4		O08677	O08677	KNG1_MOUSE	Kng1	Kininogen-1			0.564749	0.397332	-0.289812	-0.837854	15.7912	15.5908	15.2756	15.6549	15.8554	16.0753	14.9135	15.2984	16.1361	15.3215
Color2 [A=255, R=255, G=128, B=128]	1	4		O08688	O08688	CAN5_MOUSE	Capn5	Calpain-5	+	Lal-/- + Lanifibranor_Lal-/- + vechicle	2.47358	0.0282254	-0.947756	-2.86993	10.123	10.0572	10.6548	9.99983	10.8794	10.5853	9.03762	9.289	9.64414	9.77121
Color2 [A=255, R=169, G=169, B=169]	1	4		O08692	O08692	NGP_MOUSE	Ngp	Neutrophilic granule protein			1.18876	0.0954461	-0.974125	-1.75473	16.6867	14.7815	15.0765	14.92	15.8907	15.5509	13.906	14.5827	15.4363	14.1161
Color2 [A=255, R=169, G=169, B=169]	1	4		O08705	O08705	NTCP_MOUSE	Slc10a1	Sodium/bile acid cotransporter			0.448699	0.381216	0.726648	0.86339	9.86512	13.2987	12.4985	11.89	11.3487	10.3332	11.0696	12.3907	13.0336	12.5688
Color2 [A=255, R=169, G=169, B=169]	1	4		O08709	O08709	PRDX6_MOUSE	Prdx6	Peroxiredoxin-6			0.203269	0.76537	0.0869274	0.319993	17.8262	18.2844	18.3772	17.9768	17.6788	17.6665	17.8154	18.0032	18.184	18.2184
Color2 [A=255, R=169, G=169, B=169]	1	4		O08715	O08715	AKAP1_MOUSE	Akap1	A-kinase anchor protein 1, mitochondrial			0.481291	0.424059	0.339754	0.794385	10.4391	11.7272	11.7608	11.2863	10.8442	10.6705	11.1816	11.0433	11.7173	11.9022
Color2 [A=255, R=169, G=169, B=169]	1	4		O08734	O08734	BAK_MOUSE	Bak1	Bcl-2 homologous antagonist/killer			0.0612213	0.899476	0.0893113	0.143476	10.0366	8.87994	8.29344	9.30313	9.16611	9.53955	9.3082	9.98147	7.76386	10.1162
Color2 [A=255, R=169, G=169, B=169]	1	4		O08738	O08738	CASP6_MOUSE	Casp6	Caspase-6			1.01786	0.217075	-0.34613	-1.22093	12.4766	12.8222	12.893	13.0335	12.7096	12.7541	11.9625	12.2556	12.7368	12.7865
Color2 [A=255, R=255, G=128, B=128]	1	4		O08739	O08739	AMPD3_MOUSE	Ampd3	AMP deaminase 3	+	Lal-/- + Lanifibranor_Lal-/- + vechicle	2.7361	0.0215	-0.978791	-3.11341	12.8883	11.9041	12.4236	11.9799	12.1016	12.4193	11.0859	11.0879	11.6142	11.4414
Color2 [A=255, R=169, G=169, B=169]	1	4		O08740	O08740	RPB11_MOUSE	Polr2j	DNA-directed RNA polymerase II subunit RPB11			1.04975	0.183891	-0.419935	-1.32413	11.0928	10.836	11.2828	11.1216	11.7586	11.3479	10.8947	10.2713	11.0074	11.1066
Color2 [A=255, R=169, G=169, B=169]	1	4		O08746	O08746	MATN2_MOUSE	Matn2	Matrilin-2			1.02258	0.139128	-0.724133	-1.50092	8.59445	8.0673	9.50594	8.67016	9.82642	9.56968	8.85257	8.16829	8.0101	8.22848
Color2 [A=255, R=169, G=169, B=169]	1	4		O08749	O08749	DLDH_MOUSE	Dld	Dihydrolipoyl dehydrogenase, mitochondrial			0.370115	0.583038	0.162482	0.552772	15.2441	15.9889	15.8335	15.6082	15.1532	15.1816	15.4338	15.7009	15.7631	15.7584
Color2 [A=255, R=255, G=128, B=128]	1	4		O08756	O08756	HCD2_MOUSE	Hsd17b10	3-hydroxyacyl-CoA dehydrogenase type-2	+	Lal-/- + Lanifibranor_Lal-/- + vechicle	2.21468	0.0268426	1.38957	2.91788	14.7283	16.3343	15.4346	15.4832	14.738	14.3412	16.6497	16.5029	16.317	16.7951
Color2 [A=255, R=169, G=169, B=169]	1	4		O08759	O08759	UBE3A_MOUSE	Ube3a	Ubiquitin-protein ligase E3A			0.0558122	0.92799	-0.0288371	-0.101508	11.3143	11.9642	11.5474	11.6845	11.7155	11.3865	11.1643	11.4015	11.8305	11.8966
Color2 [A=255, R=169, G=169, B=169]	1	4		O08784	O08784	TCOF_MOUSE	Tcof1	Treacle protein			0.528316	0.460375	-0.215742	-0.736118	10.9413	11.1663	11.5395	10.6728	11.2973	11.0668	10.9	10.4721	11.1168	11.1041
Color2 [A=255, R=169, G=169, B=169]	1	4		O08788	O08788	DCTN1_MOUSE	Dctn1	Dynactin subunit 1			1.85133	0.139156	-0.288455	-1.50041	12.8074	12.9666	13.0941	12.7853	13.005	12.9225	12.385	12.6671	12.7477	12.767
Color2 [A=255, R=169, G=169, B=169]	1	4		O08795	O08795	GLU2B_MOUSE	Prkcsh	Glucosidase 2 subunit beta			0.701653	0.352439	-0.262741	-0.913794	14.5591	14.9445	15.0338	14.9368	15.0091	15.0488	14.4742	14.2453	15.2054	14.7121
Color2 [A=255, R=255, G=128, B=128]	1	4		O08800	O08800	SPB8_MOUSE	Serpinb8	Serpin B8	+	Lal-/- + Lanifibranor_Lal-/- + vechicle	2.65355	0.0276256	-0.842162	-2.89953	11.4668	10.7592	11.2749	11.5436	11.5353	11.5813	10.3533	10.3107	10.883	10.5251
Color2 [A=255, R=169, G=169, B=169]	1	4		O08807	O08807	PRDX4_MOUSE	Prdx4	Peroxiredoxin-4			0.187866	0.81988	-0.0522916	-0.248359	14.4422	14.6214	14.7037	14.8533	14.7822	14.8948	14.5971	14.4599	14.8786	14.7203
Color2 [A=255, R=169, G=169, B=169]	1	4		O08808	O08808	DIAP1_MOUSE	Diaph1	Protein diaphanous homolog 1			0.971295	0.359462	-0.17893	-0.901384	13.3287	13.202	13.2319	13.2039	13.4071	13.2407	12.8129	13.0193	13.3359	13.1923
Color2 [A=255, R=169, G=169, B=169]	1	4		O08810	O08810	U5S1_MOUSE	Eftud2	116 kDa U5 small nuclear ribonucleoprotein component			1.6249	0.0942417	-0.482	-1.76535	13.7049	13.565	13.6659	13.6972	14.027	13.9855	12.8404	13.2621	13.7318	13.3346
Color2 [A=255, R=169, G=169, B=169]	1	4		O08848	O08848	RO60_MOUSE	RO60	60 kDa SS-A/Ro ribonucleoprotein			0.820083	0.190847	-0.728052	-1.30252	10.3038	9.26926	9.97324	10.2082	10.6693	9.85132	8.33924	8.59926	10.201	10.1318
Color2 [A=255, R=255, G=128, B=128]	1	4		O08912	O08912	GALT1_MOUSE	Galnt1	Polypeptide N-acetylgalactosaminyltransferase 1	+	Lal-/- + Lanifibranor_Lal-/- + vechicle	2.98277	0.0312095	-0.618387	-2.76753	12.9338	12.8246	13.0712	13.0763	13.2547	13.1214	12.2086	12.2591	12.7401	12.5066
Color2 [A=255, R=169, G=169, B=169]	1	4		O08914	O08914	FAAH1_MOUSE	Faah	Fatty-acid amide hydrolase 1			0.926491	0.172525	0.619388	1.36377	13.566	14.2463	13.6167	13.9991	12.8625	12.5206	14.1869	13.686	14.1785	14.3003
Color2 [A=255, R=169, G=169, B=169]	1	4		O08915	O08915	AIP_MOUSE	Aip	AH receptor-interacting protein			2.16677	0.0551759	-0.577851	-2.22459	13.4697	13.2655	13.7622	13.3133	13.7684	13.9336	12.73	13.0135	13.1317	13.1552
Color2 [A=255, R=169, G=169, B=169]	1	4		O08917	O08917	FLOT1_MOUSE	Flot1	Flotillin-1			0.241458	0.759498	-0.0743058	-0.327879	13.171	12.7181	12.8128	12.9808	13.057	12.7815	12.5898	12.7777	13.1265	12.8896
Color2 [A=255, R=169, G=169, B=169]	1	4		O08966	O08966	S22A1_MOUSE	Slc22a1	Solute carrier family 22 member 1			0.431618	0.464028	0.317502	0.73093	11.8332	12.6528	12.5338	11.7847	11.5094	10.9857	11.8552	12.3682	12.3628	12.2169
Color2 [A=255, R=169, G=169, B=169]	1	4		O08983	O08983	HPS1_MOUSE	Hps1	Hermansky-Pudlak syndrome 1 protein homolog			0.0396716	0.933957	-0.0509485	-0.0925865	9.35164	9.605	8.07158	9.13837	7.63943	7.91479	8.48549	8.42673	8.29101	9.07351
Color2 [A=255, R=169, G=169, B=169]	1	4		O08992	O08992	SDCB1_MOUSE	Sdcbp	Syntenin-1			0.427416	0.521459	-0.199825	-0.640213	12.399	12.0078	12.7019	12.2045	12.7614	12.5425	11.8969	12.6908	12.4126	11.9452
Color2 [A=255, R=169, G=169, B=169]	1	4		O08997	O08997	ATOX1_MOUSE	Atox1	Copper transport protein ATOX1			0.469263	0.486657	-0.219138	-0.694109	15.0646	15.3186	15.7077	14.849	15.4048	15.6828	14.7875	14.8989	15.4622	15.3265
Color2 [A=255, R=169, G=169, B=169]	1	4		O09005	O09005	DEGS1_MOUSE	Degs1	Sphingolipid delta(4)-desaturase DES1			0.702428	0.259265	-0.530249	-1.10902	11.3664	11.8138	11.3902	11.8191	11.4411	11.3417	9.64124	11.3787	11.3698	11.6042
Color2 [A=255, R=169, G=169, B=169]	1	4		O09012	O09012	PEX5_MOUSE	Pex5	Peroxisomal targeting signal 1 receptor			0.614328	0.352441	0.331782	0.913418	13.1476	13.5093	13.6104	13.567	13.3343	12.3758	13.6619	13.1801	13.8625	13.6522
Color2 [A=255, R=169, G=169, B=169]	1	4		O09043	O09043	NAPSA_MOUSE	Napsa	Napsin-A			0.17649	0.759388	-0.122118	-0.327746	14.7589	14.2026	14.3277	15.1602	15.0794	15.4008	14.3761	14.5112	14.8912	15.0194
Color2 [A=255, R=255, G=128, B=128]	1	4		O09044	O09044	SNP23_MOUSE	Snap23	Synaptosomal-associated protein 23	+	Lal-/- + Lanifibranor_Lal-/- + vechicle	2.32055	0.0476053	-0.628428	-2.39285	12.2863	12.0715	12.4974	12.2897	12.6523	12.7957	11.6041	11.6287	11.9181	12.064
Color2 [A=255, R=169, G=169, B=169]	1	4		O09061	O09061	PSB1_MOUSE	Psmb1	Proteasome subunit beta type-1			0.808598	0.256001	-0.387946	-1.11696	14.3525	14.9328	15.1727	15.1392	15.0489	15.0962	14.0011	14.3337	14.9635	14.9781
Color2 [A=255, R=169, G=169, B=169]	1	4		O09106	O09106	HDAC1_MOUSE	Hdac1	Histone deacetylase 1			1.66742	0.0692013	-0.698053	-2.02332	13.3067	13.7568	14.0559	14.3097	13.9916	13.9543	12.8506	12.8119	13.4253	13.7032
Color2 [A=255, R=169, G=169, B=169]	1	4		O09110	O09110	MP2K3_MOUSE	Map2k3	Dual specificity mitogen-activated protein kinase kinase 3			0.143822	0.790471	-0.12565	-0.288241	13.6616	12.6461	12.6562	12.1141	12.4956	12.1004	12.1084	12.9949	12.6753	12.1681
Color2 [A=255, R=169, G=169, B=169]	1	4		O09111	O09111	NDUBB_MOUSE	Ndufb11	NADH dehydrogenase [ubiquinone] 1 beta subcomplex subunit 11, mitochondrial			0.0360705	0.945488	0.0298743	0.0767349	12.5664	13.9589	13.458	13.7064	13.3367	13.2487	13.2626	12.9105	13.7197	13.7434
Color2 [A=255, R=169, G=169, B=169]	1	4		O09117	O09117	SYPL1_MOUSE	Sypl1	Synaptophysin-like protein 1			1.30445	0.0902003	-0.800843	-1.79348	14.3085	13.4576	13.7777	12.9302	13.6326	13.3592	13.2965	12.1327	13.3655	12.3124
Color2 [A=255, R=255, G=128, B=128]	1	4		O09126	O09126	SEM4D_MOUSE	Sema4d	Semaphorin-4D	+	Lal-/- + Lanifibranor_Lal-/- + vechicle	2.1665	0.0396839	-0.849963	-2.5371	9.09537	8.76558	8.5756	9.25657	9.7893	8.72393	8.05627	8.25598	8.08009	8.34538
Color2 [A=255, R=169, G=169, B=169]	1	4		O09131	O09131	GSTO1_MOUSE	Gsto1	Glutathione S-transferase omega-1			0.817881	0.266782	-0.351308	-1.09124	16.2835	16.7347	16.8919	16.8876	16.4076	16.5766	15.6828	16.1639	16.6881	16.5813
Color2 [A=255, R=255, G=128, B=128]	1	4		O09158	O09158	CP3AP_MOUSE	Cyp3a25	Cytochrome P450 3A25	+	Lal-/- + Lanifibranor_Lal-/- + vechicle	1.86152	0.0398598	1.29826	2.53	13.4025	14.7401	13.7315	13.6118	12.7812	12.6533	15.0843	15.1115	14.3319	14.6123
Color2 [A=255, R=169, G=169, B=169]	1	4		O09159	O09159	MA2B1_MOUSE	Man2b1	Lysosomal alpha-mannosidase			1.4084	0.230165	-0.227771	-1.1837	14.7131	14.5284	14.9325	14.8883	14.7432	14.8337	14.4334	14.4684	14.7422	14.5377
Color2 [A=255, R=169, G=169, B=169]	1	4		O09164	O09164	SODE_MOUSE	Sod3	Extracellular superoxide dismutase [Cu-Zn]			0.955647	0.171009	-0.581441	-1.37033	11.6768	12.3797	12.4884	13.0535	12.8265	12.824	11.2715	11.8601	12.4652	12.2433
Color2 [A=255, R=169, G=169, B=169]	1	4		O09167	O09167	RL21_MOUSE	Rpl21	60S ribosomal protein L21			1.04678	0.327253	-0.191954	-0.962258	16.5781	16.2418	16.5311	16.5714	16.2851	16.3472	16.0464	16.1895	16.4229	16.2764
Color2 [A=255, R=169, G=169, B=169]	1	4		O09172	O09172	GSH0_MOUSE	Gclm	Glutamate--cysteine ligase regulatory subunit			0.451361	0.54303	-0.160125	-0.609661	14.4313	14.8662	14.8835	14.6678	14.1988	14.3491	14.129	14.5069	14.5398	14.4484
Color2 [A=255, R=169, G=169, B=169]	1	4		O09173	O09173	HGD_MOUSE	Hgd	Homogentisate 1,2-dioxygenase			0.721948	0.240487	0.600606	1.15711	14.844	16.5478	15.9617	16.0612	14.8043	14.7816	15.7227	16.0377	16.1324	16.5099
Color2 [A=255, R=169, G=169, B=169]	1	4		O09174	O09174	AMACR_MOUSE	Amacr	Alpha-methylacyl-CoA racemase			0.789979	0.248768	0.432875	1.13575	14.3793	15.4039	15.4334	15.4312	14.85	14.3128	15.1556	15.5613	15.5361	15.3522
Color2 [A=255, R=169, G=169, B=169]	1	4		O35071	O35071	KIF1C_MOUSE	Kif1c	Kinesin-like protein KIF1C			0.572686	0.309702	-0.605349	-0.995754	11.7555	10.9683	11.7013	11.1364	11.1716	11.5553	8.95929	11.3294	11.3824	11.4332
Color2 [A=255, R=169, G=169, B=169]	1	4		O35074	O35074	PTGIS_MOUSE	Ptgis	Prostacyclin synthase			0.489763	0.439592	-0.283084	-0.766686	12.9647	11.7918	12.0545	12.6505	12.6085	12.7496	12.2246	11.687	12.5329	12.3027
Color2 [A=255, R=169, G=169, B=169]	1	4		O35075	O35075	VP26C_MOUSE	Vps26c	Vacuolar protein sorting-associated protein 26C			0.593141	0.385381	-0.284871	-0.856947	13.1795	12.9065	12.8223	13.0027	12.4359	12.9506	11.9327	12.7006	13.119	12.64
Color2 [A=255, R=169, G=169, B=169]	1	4		O35083	O35083	PLCA_MOUSE	Agpat1	1-acyl-sn-glycerol-3-phosphate acyltransferase alpha			0.0765462	0.885154	-0.0688758	-0.161331	12.3403	10.4028	11.6326	11.3072	11.6427	11.6925	11.3143	11.4711	11.5489	11.4023
Color2 [A=255, R=169, G=169, B=169]	1	4		O35098	O35098	DPYL4_MOUSE	Dpysl4	Dihydropyrimidinase-related protein 4			0.749697	0.164151	-2.55355	-1.39614	14.3668	8.14219	14.7359	14.7908	14.7572	14.8735	13.1607	13.4152	9.67009	7.9841
Color2 [A=255, R=169, G=169, B=169]	1	4		O35099	O35099	M3K5_MOUSE	Map3k5	Mitogen-activated protein kinase kinase kinase 5			1.75223	0.0762578	0.545942	1.92633	13.5577	13.4606	13.6471	13.1033	13.4638	13.2991	13.813	14.5349	13.8769	13.6468
Color2 [A=255, R=169, G=169, B=169]	1	4		O35114	O35114	SCRB2_MOUSE	Scarb2	Lysosome membrane protein 2			0.461572	0.492089	0.216365	0.68505	14.5124	14.8742	14.9093	15.1711	14.4769	14.4847	14.3578	15.1759	15.154	15.1302
Color2 [A=255, R=169, G=169, B=169]	1	4		O35127	O35127	C10_MOUSE	Grcc10	Protein C10			0.333452	0.542835	-0.294197	-0.609597	9.96894	10.788	11.1006	11.3427	11.6562	11.4863	10.2175	10.372	11.3705	11.0917
Color2 [A=255, R=255, G=128, B=128]	1	4		O35129	O35129	PHB2_MOUSE	Phb2	Prohibitin-2	+	Lal-/- + Lanifibranor_Lal-/- + vechicle	2.263	0.0342816	0.954762	2.7033	16.9275	16.9009	16.6129	16.5538	15.9435	15.8759	17.6104	17.6551	17.178	17.252
Color2 [A=255, R=169, G=169, B=169]	1	4		O35134	O35134	RPA1_MOUSE	Polr1a	DNA-directed RNA polymerase I subunit RPA1			0.21817	0.652573	-0.3192	-0.460527	7.38185	8.09471	8.81949	7.30288	9.02612	8.76403	7.85078	9.32309	7.93997	6.53542
Color2 [A=255, R=169, G=169, B=169]	1	4		O35143	O35143	ATIF1_MOUSE	Atp5if1	ATPase inhibitor, mitochondrial			1.49569	0.0728248	-0.805635	-1.96192	14.1075	14.1751	14.8524	14.076	14.787	14.6839	12.7988	13.5759	14.2734	13.9172
Color2 [A=255, R=169, G=169, B=169]	1	4		O35166	O35166	GOSR2_MOUSE	Gosr2	Golgi SNAP receptor complex member 2			0.559547	0.340469	-0.470565	-0.93696	9.0541	10.5024	10.833	10.3288	10.5907	9.68102	9.24571	9.26903	9.90177	10.3612
Color2 [A=255, R=169, G=169, B=169]	1	4		O35206	O35206	COFA1_MOUSE	Col15a1	Collagen alpha-1(XV) chain			1.04274	0.125845	-0.842085	-1.56582	13.4768	11.5782	11.9877	12.3697	13.3896	13.2665	11.7405	11.5154	12.3677	11.7204
Color2 [A=255, R=169, G=169, B=169]	1	4		O35215	O35215	DOPD_MOUSE	Ddt	D-dopachrome decarboxylase			1.38034	0.0709894	1.12169	1.99258	16.4226	18.184	17.4243	17.2293	16.1145	15.9194	17.7238	17.9599	17.8972	18.4353
Color2 [A=255, R=169, G=169, B=169]	1	4		O35216	O35216	CENPA_MOUSE	Cenpa	Histone H3-like centromeric protein A			1.49376	0.0789803	-0.702922	-1.89298	9.6881	10.0033	9.9595	10.5446	10.5083	10.5224	8.76264	9.71699	9.69973	9.82646
Color2 [A=255, R=169, G=169, B=169]	1	4		O35218	O35218	CPSF2_MOUSE	Cpsf2	Cleavage and polyadenylation specificity factor subunit 2			0.778144	0.261532	-0.400954	-1.10287	12.5445	11.7068	12.5248	12.1439	12.7257	12.7674	11.5205	12.0959	12.5068	11.8817
Color2 [A=255, R=169, G=169, B=169]	1	4		O35226	O35226	PSMD4_MOUSE	Psmd4	26S proteasome non-ATPase regulatory subunit 4			0.227705	0.760603	0.0783855	0.326038	13.5445	13.7386	13.6235	13.1505	13.5973	13.6897	13.7265	13.4079	13.9128	13.4957
Color2 [A=255, R=169, G=169, B=169]	1	4		O35239	O35239	PTN9_MOUSE	Ptpn9	Tyrosine-protein phosphatase non-receptor type 9			0.684877	0.431278	-0.180858	-0.780928	11.2699	11.13	11.0273	11.366	10.7009	11.052	10.7387	10.8556	11.085	10.9613
Color2 [A=255, R=169, G=169, B=169]	1	4		O35250	O35250	EXOC7_MOUSE	Exoc7	Exocyst complex component 7			2.24007	0.0795789	-0.381835	-1.88789	13.0099	13.0511	13.2375	13.0678	13.2689	13.0586	12.5384	12.6738	13.0447	12.6783
Color2 [A=255, R=169, G=169, B=169]	1	4		O35286	O35286;A2A4P0	DHX15_MOUSE	Dhx15	Pre-mRNA-splicing factor ATP-dependent RNA helicase DHX15			1.21839	0.331874	-0.169626	-0.954746	13.6964	13.484	13.4129	13.6602	13.4375	13.4119	13.2468	13.2864	13.37	13.487
Color2 [A=255, R=169, G=169, B=169]	1	4		O35295	O35295	PURB_MOUSE	Purb	Transcriptional activator protein Pur-beta			0.63294	0.500278	-0.14029	-0.672244	11.8941	12.004	11.9975	12.1311	12.2229	11.8342	11.6823	11.8226	11.831	12.1589
Color2 [A=255, R=169, G=169, B=169]	1	4		O35309	O35309	NMI_MOUSE	Nmi	N-myc-interactor			0.592114	0.517403	-0.137024	-0.646485	12.3823	12.5128	12.4438	12.692	12.205	12.5401	12.1649	12.1771	12.5529	12.4078
Color2 [A=255, R=169, G=169, B=169]	1	4		O35326	O35326	SRSF5_MOUSE	Srsf5	Serine/arginine-rich splicing factor 5			0.908362	0.30891	-0.237063	-0.99724	13.4377	12.7521	12.8478	12.9982	13.0489	13.2687	12.7745	12.7803	12.9808	12.7517
Color2 [A=255, R=169, G=169, B=169]	1	4		O35343	O35343	IMA3_MOUSE	Kpna4	Importin subunit alpha-3			0.926444	0.154796	-0.80258	-1.43589	9.06534	10.8105	10.7526	10.624	10.7023	10.7571	8.9378	9.05742	10.2284	10.3739
Color2 [A=255, R=169, G=169, B=169]	1	4		O35344	O35344	IMA4_MOUSE	Kpna3	Importin subunit alpha-4			1.83558	0.136419	-0.29621	-1.51542	13.6537	13.6911	13.9042	14.0388	13.9376	13.8218	13.4045	13.4651	13.7394	13.5709
Color2 [A=255, R=169, G=169, B=169]	1	4		O35345	O35345	IMA7_MOUSE	Kpna6	Importin subunit alpha-7			1.18005	0.120662	0.643001	1.59851	9.94183	10.7663	9.32457	10.0151	9.80439	9.32762	10.1845	10.2983	10.6269	10.9155
Color2 [A=255, R=169, G=169, B=169]	1	4		O35350	O35350	CAN1_MOUSE	Capn1	Calpain-1 catalytic subunit			2.12458	0.0523508	-0.624213	-2.26312	14.0476	13.6938	13.9646	14.0033	14.1156	14.2359	12.9674	13.1755	13.7736	13.627
Color2 [A=255, R=169, G=169, B=169]	1	4		O35368	O35368	IFI3_MOUSE	Ifi203	Interferon-activable protein 203			0.105649	0.821369	0.185813	0.245899	8.38166	11.3362	11.1671	11.403	11.1194	10.4874	9.84853	11.5491	10.8369	11.1052
Color2 [A=255, R=169, G=169, B=169]	1	4		O35375	O35375	NRP2_MOUSE	Nrp2	Neuropilin-2			1.71533	0.0654809	-0.731557	-2.08752	8.85816	9.44152	9.57822	9.23636	8.81805	8.9699	7.77782	8.50718	8.94937	8.44087
Color2 [A=255, R=169, G=169, B=169]	1	4		O35379	O35379	MRP1_MOUSE	Abcc1	Multidrug resistance-associated protein 1			1.74504	0.076746	-0.544849	-1.92042	9.33939	8.78806	9.17086	9.08951	9.18581	9.41502	8.31295	9.15191	8.55371	8.46113
Color2 [A=255, R=169, G=169, B=169]	1	4		O35381	O35381	AN32A_MOUSE	Anp32a	Acidic leucine-rich nuclear phosphoprotein 32 family member A			0.966145	0.205349	-0.407757	-1.25293	14.3908	14.8918	14.6571	15.2324	14.7497	14.7465	14.0149	13.9596	14.7246	14.782
Color2 [A=255, R=169, G=169, B=169]	1	4		O35382	O35382	EXOC4_MOUSE	Exoc4	Exocyst complex component 4			2.08494	0.0815681	-0.402519	-1.86867	12.0874	11.9302	12.2323	12.0302	12.2259	12.2093	11.6094	11.4477	12.0146	11.7952
Color2 [A=255, R=169, G=169, B=169]	1	4		O35386	O35386	PAHX_MOUSE	Phyh	Phytanoyl-CoA dioxygenase, peroxisomal			1.22801	0.107344	0.695153	1.67012	12.7046	13.862	13.5217	13.418	12.5783	12.3402	13.7403	13.8129	13.5869	13.9237
Color2 [A=255, R=169, G=169, B=169]	1	4		O35387	O35387	HAX1_MOUSE	Hax1	HCLS1-associated protein X-1			0.287207	0.573687	0.338845	0.565797	9.82938	12.2341	11.6707	11.7864	10.7978	10.5323	11.1396	11.0299	11.7265	12.0265
Color2 [A=255, R=169, G=169, B=169]	1	4		O35405	O35405	PLD3_MOUSE	Pld3	5'-3' exonuclease PLD3			0.584238	0.376903	0.310469	0.871161	15.7491	14.8775	15.6203	15.4149	15.0728	15.6548	16.0632	16.1029	15.5405	15.1281
Color2 [A=255, R=169, G=169, B=169]	1	4		O35423	O35423	SPYA_MOUSE	Agxt	Serine--pyruvate aminotransferase, mitochondrial			0.759154	0.200628	0.839232	1.26657	15.0517	17.287	16.3479	16.7362	14.974	14.9091	16.1425	16.6433	16.7959	17.3126
Color2 [A=255, R=169, G=169, B=169]	1	4		O35435	O35435	PYRD_MOUSE	Dhodh	Dihydroorotate dehydrogenase (quinone), mitochondrial			0.746734	0.373386	-0.216977	-0.877106	11.7976	11.7616	11.9108	11.8759	11.6823	11.5131	11.2223	11.6064	11.9618	11.3691
Color2 [A=255, R=169, G=169, B=169]	1	4		O35448	O35448	PPT2_MOUSE	Ppt2	Lysosomal thioesterase PPT2			0.0460406	0.931252	-0.0370423	-0.0964873	12.8448	12.0465	12.3546	12.5246	11.5717	12.1826	11.6134	12.1479	12.4996	12.6075
Color2 [A=255, R=169, G=169, B=169]	1	4		O35453	O35453	HEPS_MOUSE	Hpn	Serine protease hepsin			0.69045	0.308209	-0.361559	-1.00049	9.86725	10.7077	10.9486	10.3068	10.3004	9.83446	9.73579	9.71999	10.4259	9.98225
Color2 [A=255, R=255, G=128, B=128]	1	4		O35459	O35459	ECH1_MOUSE	Ech1	Delta(3,5)-Delta(2,4)-dienoyl-CoA isomerase, mitochondrial	+	Lal-/- + Lanifibranor_Lal-/- + vechicle	2.58777	0.023977	1.00859	3.01921	13.6112	14.5124	14.5415	13.9289	13.8122	13.5196	14.8024	14.9368	15.0957	15.15
Color2 [A=255, R=169, G=169, B=169]	1	4		O35465	O35465	FKBP8_MOUSE	Fkbp8	Peptidyl-prolyl cis-trans isomerase FKBP8			0.972326	0.188061	-0.468966	-1.31011	12.92	13.2324	13.754	12.9844	13.4376	13.2307	12.3163	12.5465	13.5147	12.786
Color2 [A=255, R=255, G=128, B=128]	1	4		O35488	O35488	S27A2_MOUSE	Slc27a2	Very long-chain acyl-CoA synthetase	+	Lal-/- + Lanifibranor_Lal-/- + vechicle	3.25307	0.00760976	1.73324	4.18839	15.8455	16.3652	16.0861	15.9372	14.9638	14.9104	17.5587	17.3692	17.2468	17.4971
Color2 [A=255, R=169, G=169, B=169]	1	4		O35490	Q91WS4;O35490	BHMT1_MOUSE	Bhmt	Betaine--homocysteine S-methyltransferase 1			0.0847788	0.876689	0.0719029	0.175177	18.228	19.0464	19.3285	18.6951	18.3447	17.9718	18.1157	18.6301	19.0696	18.8819
Color2 [A=255, R=169, G=169, B=169]	1	4		O35516	O35516	NOTC2_MOUSE	Notch2	Neurogenic locus notch homolog protein 2			0.715036	0.204372	-1.0679	-1.25513	9.94661	10.8156	11.2026	11.0701	10.6423	10.3098	10.0594	6.96202	10.3727	10.9923
Color2 [A=255, R=169, G=169, B=169]	1	4		O35551	O35551	RABE1_MOUSE	Rabep1	Rab GTPase-binding effector protein 1			1.0631	0.226192	-0.306953	-1.1939	11.0454	11.1823	11.6067	11.6565	11.6298	11.6035	11.0997	10.8961	11.35	11.2426
Color2 [A=255, R=169, G=169, B=169]	1	4		O35566	O35566	CD151_MOUSE	Cd151	CD151 antigen			0.208701	0.667868	0.305143	0.442863	8.54125	6.9444	6.59187	7.48135	7.43737	8.25018	9.19985	6.54631	7.3931	8.24559
Color2 [A=255, R=169, G=169, B=169]	1	4		O35593	O35593	PSDE_MOUSE	Psmd14	26S proteasome non-ATPase regulatory subunit 14			1.97441	0.101478	0.354638	1.7136	15.3636	15.4015	15.3425	15.1554	15.2746	14.9661	15.784	15.5951	15.6602	15.3817
Color2 [A=255, R=169, G=169, B=169]	1	4		O35595	O35595	PTC2_MOUSE	Ptch2	Protein patched homolog 2			1.29516	0.0693019	-1.68779	-2.0221	12.6137	12.8236	12.7389	11.2257	12.928	12.2783	11.3965	10.9764	12.2434	8.37131
Color2 [A=255, R=169, G=169, B=169]	1	4		O35598	O35598	ADA10_MOUSE	Adam10	Disintegrin and metalloproteinase domain-containing protein 10			0.651618	0.307114	-0.415995	-1.00261	11.7665	11.2519	11.4814	11.7687	11.7934	11.6817	10.1066	11.4224	11.7508	11.552
Color2 [A=255, R=169, G=169, B=169]	1	4		O35601	O35601	FYB1_MOUSE	Fyb1	FYN-binding protein 1			2.05257	0.0514046	-0.707997	-2.31388	12.2844	12.3535	12.8194	12.285	13.061	13.0346	11.6527	11.9519	12.0212	12.101
Color2 [A=255, R=169, G=169, B=169]	1	4		O35604	O35604	NPC1_MOUSE	Npc1	NPC intracellular cholesterol transporter 1			1.76853	0.117542	0.35212	1.62024	13.4118	13.8318	13.4785	13.9568	13.6217	13.5291	13.8609	14.0067	13.9667	14.1273
Color2 [A=255, R=169, G=169, B=169]	1	4		O35608	O35608	ANGP2_MOUSE	Angpt2	Angiopoietin-2			0.385028	0.463443	-0.473477	-0.731595	9.98576	7.38977	7.70765	9.02142	9.33	9.00323	8.64881	7.87437	8.77637	7.76509
Color2 [A=255, R=169, G=169, B=169]	1	4		O35609	O35609	SCAM3_MOUSE	Scamp3	Secretory carrier-associated membrane protein 3			1.15216	0.175755	-0.386718	-1.35511	13.4093	13.636	13.8622	13.2694	13.365	13.3506	12.8238	12.7747	13.5619	13.2211
Color2 [A=255, R=169, G=169, B=169]	1	4		O35621	O35621	PMM1_MOUSE	Pmm1	Phosphomannomutase 1			0.420846	0.479369	-0.293027	-0.706101	8.39577	7.96908	7.36575	8.5649	8.69398	8.06637	7.21935	8.39893	7.89212	8.02139
Color2 [A=255, R=169, G=169, B=169]	1	4		O35623	O35623	BET1_MOUSE	Bet1	BET1 homolog			1.05743	0.187893	0.402557	1.31157	10.5843	10.299	10.5942	9.8738	10.0094	9.65297	10.3567	10.7274	10.6215	10.5805
Color2 [A=255, R=255, G=128, B=128]	1	4		O35639	O35639	ANXA3_MOUSE	Anxa3	Annexin A3	+	Lal-/- + Lanifibranor_Lal-/- + vechicle	3.48091	0.0149583	-0.810717	-3.44172	17.3226	16.6641	17.1986	16.8866	16.9361	17.1889	16.0292	16.2838	16.3056	16.2698
Color2 [A=255, R=169, G=169, B=169]	1	4		O35643	O35643	AP1B1_MOUSE	Ap1b1	AP-1 complex subunit beta-1			0.31741	0.719868	-0.0769509	-0.376761	14.2622	14.2917	14.2943	14.1703	14.1683	14.1747	13.9242	14.2198	14.4742	13.9817
Color2 [A=255, R=169, G=169, B=169]	1	4		O35646	O35646	CAN6_MOUSE	Capn6	Calpain-6			0.392383	0.536005	-0.210823	-0.620233	12.888	12.4008	12.4101	13.0823	13.3047	13.1483	12.8172	12.1591	12.9467	12.7231
Color2 [A=255, R=169, G=169, B=169]	1	4		O35648	O35648	CETN3_MOUSE	Cetn3	Centrin-3			1.50988	0.066266	0.999196	2.0723	9.4293	8.03917	8.40564	8.63874	8.92211	8.48327	10.6354	8.85434	9.70417	9.41505
Color2 [A=255, R=169, G=169, B=169]	1	4		O35654	O35654	DPOD2_MOUSE	Pold2	DNA polymerase delta subunit 2			0.776548	0.222606	-0.583333	-1.20508	10.7827	10.5767	10.9474	10.8069	11.0142	10.9895	8.92882	10.8001	11.054	10.2953
Color2 [A=255, R=169, G=169, B=169]	1	4		O35657	O35657	NEUR1_MOUSE	Neu1	Sialidase-1			0.49697	0.518265	-0.163776	-0.644931	11.7664	12.2421	12.1756	12.3218	12.2113	12.0527	11.5279	12.0628	12.1088	12.1587
Color2 [A=255, R=169, G=169, B=169]	1	4		O35658	O35658	C1QBP_MOUSE	C1qbp	Complement component 1 Q subcomponent-binding protein, mitochondrial			0.66102	0.292465	-0.450615	-1.03056	13.9752	14.8984	14.9225	14.6398	14.5224	14.3571	13.2163	13.8462	14.5211	14.8242
Color2 [A=255, R=169, G=169, B=169]	1	4		O35660	O35660	GSTM6_MOUSE	Gstm6	Glutathione S-transferase Mu 6			0.79602	0.26725	0.368196	1.09036	15.2215	15.9883	15.4759	15.6241	14.8209	14.8282	15.6707	15.7357	15.5902	15.7821
Color2 [A=255, R=169, G=169, B=169]	1	4		O35678	O35678	MGLL_MOUSE	Mgll	Monoglyceride lipase			0.85192	0.191123	0.635757	1.30071	14.3032	14.8477	14.4927	14.2786	12.9515	13.9165	14.4078	15.2962	14.2672	15.0987
Color2 [A=255, R=169, G=169, B=169]	1	4		O35682	O35682	MYADM_MOUSE	Myadm	Myeloid-associated differentiation marker			0.0121883	0.98507	-0.0063711	-0.0229171	12.7051	12.5715	12.5174	13.0751	12.4589	12.1163	12.4649	12.3577	12.6513	12.7968
Color2 [A=255, R=169, G=169, B=169]	1	4		O35683	O35683	NDUA1_MOUSE	Ndufa1	NADH dehydrogenase [ubiquinone] 1 alpha subcomplex subunit 1			0.683014	0.256866	0.59564	1.11473	11.267	13.0477	12.1309	12.5698	11.3907	11.3632	11.8499	12.7533	12.4904	13.1353
Color2 [A=255, R=169, G=169, B=169]	1	4		O35685	O35685	NUDC_MOUSE	Nudc	Nuclear migration protein nudC			1.4134	0.145818	-0.363168	-1.47077	14.1141	14.1791	14.2676	14.1025	14.3622	14.1602	13.5961	13.5074	14.2604	13.9741
Color2 [A=255, R=169, G=169, B=169]	1	4		O35691	O35691	PININ_MOUSE	Pnn	Pinin			1.15574	0.219868	-0.288793	-1.21298	13.4554	12.8388	12.9716	13.0248	13.32	13.2892	12.6433	12.997	12.8283	12.9759
Color2 [A=255, R=169, G=169, B=169]	1	4		O35704	O35704	SPTC1_MOUSE	Sptlc1	Serine palmitoyltransferase 1			0.973928	0.149551	-0.731291	-1.45757	10.2021	10.4844	11.1366	11.0528	11.1497	11.0885	8.89766	10.2155	10.9428	10.4283
Color2 [A=255, R=169, G=169, B=169]	1	4		O35711	Q8C8U0;O35711	LIPB2_MOUSE	Ppfibp2	Liprin-beta-2			0.048492	0.937718	0.0245155	0.0879212	11.7935	12.5817	12.4309	12.1779	11.8169	11.9479	12.2144	11.9375	12.1419	12.3036
Color2 [A=255, R=255, G=128, B=128]	1	4		O35728	O35728	CP4AE_MOUSE	Cyp4a14	Cytochrome P450 4A14	+	Lal-/- + Lanifibranor_Lal-/- + vechicle	4.51585	0.00266667	6.72421	7.473	11.4514	13.8686	12.7062	10.9912	10.3967	9.7245	18.7377	18.1429	17.6915	18.4171
Color2 [A=255, R=169, G=169, B=169]	1	4		O35730	O35730;Q9CQJ4	RING1_MOUSE	Ring1	E3 ubiquitin-protein ligase RING1			0.043072	0.932587	0.0427547	0.0951726	9.46766	9.29679	10.4557	9.80484	10.7427	10.7661	9.93416	10.3577	10.3788	9.85622
Color2 [A=255, R=169, G=169, B=169]	1	4		O35737	O35737	HNRH1_MOUSE	Hnrnph1	Heterogeneous nuclear ribonucleoprotein H			0.898428	0.248635	-0.339979	-1.13609	12.0841	12.512	12.2518	12.5823	12.6916	12.7029	11.7333	11.876	12.3782	12.5357
Color2 [A=255, R=169, G=169, B=169]	1	4		O35744	O35744;Q91Z98	CHIL3_MOUSE	Chil3	Chitinase-like protein 3			1.11824	0.117524	-0.791625	-1.61937	16.0201	15.0764	14.6121	15.2218	15.5521	14.5647	13.6898	14.2129	15.2959	14.3329
Color2 [A=255, R=169, G=169, B=169]	1	4		O35841	O35841	API5_MOUSE	Api5	Apoptosis inhibitor 5			1.39653	0.122269	-0.452652	-1.58831	13.5838	13.4078	13.7877	13.3779	13.8664	13.8919	12.8496	13.0022	13.6786	13.2693
Color2 [A=255, R=169, G=169, B=169]	1	4		O35855	O35855	BCAT2_MOUSE	Bcat2	Branched-chain-amino-acid aminotransferase, mitochondrial			1.99849	0.0557957	-0.651149	-2.21331	14.1463	13.1673	13.8098	13.4833	13.5787	13.951	12.7656	13.1886	13.0806	13.1182
Color2 [A=255, R=169, G=169, B=169]	1	4		O35857	O35857	TIM44_MOUSE	Timm44	Mitochondrial import inner membrane translocase subunit TIM44			1.13932	0.183874	0.368582	1.32436	12.6575	13.3434	13.2506	13.1631	12.9689	12.5262	13.3676	13.5317	13.3327	13.1822
Color2 [A=255, R=169, G=169, B=169]	1	4		O35864	O35864	CSN5_MOUSE	Cops5	COP9 signalosome complex subunit 5			0.722327	0.40116	-0.19767	-0.831028	13.6399	13.1649	13.1353	13.5505	13.0377	13.1202	13.195	12.9093	13.1203	13.0837
Color2 [A=255, R=169, G=169, B=169]	1	4		O35887	O35887	CALU_MOUSE	Calu	Calumenin			1.68315	0.0728024	-0.617824	-1.96094	15.1308	14.7854	15.0562	15.3028	15.5177	15.3982	14.4562	14.1891	15.1836	14.4938
Color2 [A=255, R=169, G=169, B=169]	1	4		O35892	O35892	SP100_MOUSE	Sp100	Nuclear autoantigen Sp-100			1.89064	0.0517672	-0.804617	-2.28274	9.79255	9.64797	9.7513	9.7921	9.63621	9.94763	8.38809	8.51272	9.21227	9.71362
Color2 [A=255, R=169, G=169, B=169]	1	4		O35900	O35900	LSM2_MOUSE	Lsm2	U6 snRNA-associated Sm-like protein LSm2			1.63987	0.0727302	-0.6481	-1.95914	13.7004	13.4804	13.7589	13.8779	13.9077	13.9592	12.8134	12.5974	13.7995	13.3203
Color2 [A=255, R=169, G=169, B=169]	1	4		O35912	O35912	EMP3_MOUSE	Emp3	Epithelial membrane protein 3			0.624894	0.256977	-0.87244	-1.11445	9.01682	10.8154	10.8153	11.9192	11.4698	10.9754	9.64229	8.45892	10.7791	10.9712
Color2 [A=255, R=169, G=169, B=169]	1	4		O35943	O35943	FRDA_MOUSE	Fxn	Frataxin, mitochondrial			0.856217	0.238559	0.397508	1.16193	12.2377	13.1358	13.5428	13.0068	12.7987	12.7112	13.2513	13.0256	13.5838	13.3514
Color2 [A=255, R=169, G=169, B=169]	1	4		O35945	O35945	AL1A7_MOUSE	Aldh1a7	Aldehyde dehydrogenase, cytosolic 1			0.929657	0.163996	0.687435	1.3972	15.4302	16.8075	16.6432	16.4409	15.7148	15.039	16.1809	16.8945	16.8901	16.8347
Color2 [A=255, R=169, G=169, B=169]	1	4		O35954	O35954	PITM1_MOUSE	Pitpnm1	Membrane-associated phosphatidylinositol transfer protein 1			0.353413	0.525391	-0.297492	-0.634582	11.7857	10.2273	10.6847	11.2098	10.2538	10.4112	10.2682	10.1948	10.213	11.1823
Color2 [A=255, R=169, G=169, B=169]	1	4		O35955	O35955	PSB10_MOUSE	Psmb10	Proteasome subunit beta type-10			1.90531	0.068726	-0.55681	-2.0359	14.7106	14.0544	14.5109	14.0553	14.1688	14.5611	13.4562	14.0165	13.8791	13.7951
Color2 [A=255, R=169, G=169, B=169]	1	4		O35963	O35963	RB33B_MOUSE	Rab33b	Ras-related protein Rab-33B			0.499645	0.434704	-0.282613	-0.775339	12.1028	11.6103	11.9522	11.4688	12.534	12.6341	11.5936	11.8351	12.1243	11.518
Color2 [A=255, R=169, G=169, B=169]	1	4		O35969	O35969	GAMT_MOUSE	Gamt	Guanidinoacetate N-methyltransferase			0.343374	0.545023	-0.261999	-0.605647	13.2373	14.4514	14.6646	14.6555	14.057	13.6054	13.5551	13.6333	14.3491	13.862
Color2 [A=255, R=169, G=169, B=169]	1	4		O35972	O35972	RM23_MOUSE	Mrpl23	39S ribosomal protein L23, mitochondrial			0.091932	0.857787	0.100781	0.200022	10.5097	11.7157	10.9604	11.43	10.396	10.1626	10.1496	10.8826	11.7033	11.1172
Color2 [A=255, R=169, G=169, B=169]	1	4		O54692	O54692	ZW10_MOUSE	Zw10	Centromere/kinetochore protein zw10 homolog			1.09639	0.193371	0.364203	1.29245	11.1745	10.5527	10.5725	10.5164	10.8546	10.4912	11.3592	11.2621	10.7335	10.8767
Color2 [A=255, R=169, G=169, B=169]	1	4		O54724	O54724	CAVN1_MOUSE	Cavin1	Caveolae-associated protein 1			0.0707686	0.931209	0.0192931	0.0971825	12.1973	12.0009	11.9594	12.0599	12.1867	12.4232	12.2925	12.1288	12.1974	12.0102
Color2 [A=255, R=169, G=169, B=169]	1	4		O54734	O54734	OST48_MOUSE	Ddost	Dolichyl-diphosphooligosaccharide--protein glycosyltransferase 48 kDa subunit			0.410357	0.540848	0.18649	0.612203	17.2176	17.4152	17.1453	17.5184	16.7482	16.6933	17.0412	17.1054	17.5103	17.581
Color2 [A=255, R=255, G=128, B=128]	1	4		O54749	O54749	CP2J5_MOUSE	Cyp2j5	Cytochrome P450 2J5	+	Lal-/- + Lanifibranor_Lal-/- + vechicle	2.48927	0.0207568	1.31113	3.14802	13.2846	13.81	13.4809	13.4082	12.4991	12.3251	14.6605	14.5622	14.0853	14.4752
Color2 [A=255, R=169, G=169, B=169]	1	4		O54750	O54750	CP2J6_MOUSE	Cyp2j6	Cytochrome P450 2J6			0.439265	0.384433	-0.789529	-0.858405	9.76025	11.0542	10.4248	10.9363	10.2965	10.0423	6.67793	10.6838	10.4854	10.6711
Color2 [A=255, R=169, G=169, B=169]	1	4		O54754	O54754	AOXA_MOUSE	Aox1	Aldehyde oxidase 1			0.825551	0.290053	0.297075	1.0377	13.0352	13.4822	13.6148	13.3007	13.0693	12.667	13.6405	13.3145	13.4009	13.6119
Color2 [A=255, R=169, G=169, B=169]	1	4		O54774	O54774	AP3D1_MOUSE	Ap3d1	AP-3 complex subunit delta-1			0.927619	0.29137	-0.252676	-1.03411	13.6306	13.7523	13.9259	13.9279	13.9342	13.8163	13.2834	13.3049	13.8823	13.8435
Color2 [A=255, R=169, G=169, B=169]	1	4		O54781	O54781	SRPK2_MOUSE	Srpk2	SRSF protein kinase 2			1.18097	0.138376	-0.513527	-1.50491	10.7752	10.442	10.5777	10.7323	10.9599	10.4987	10.0449	9.47496	10.8203	10.2629
Color2 [A=255, R=169, G=169, B=169]	1	4		O54782	O54782	MA2B2_MOUSE	Man2b2	Epididymis-specific alpha-mannosidase			2.08181	0.077039	-0.425467	-1.91518	11.8067	11.6199	12.0582	11.6858	11.8975	11.8967	11.1134	11.3616	11.6688	11.4641
Color2 [A=255, R=169, G=169, B=169]	1	4		O54784	O54784	DAPK3_MOUSE	Dapk3	Death-associated protein kinase 3			0.536618	0.343357	-0.528568	-0.931925	10.2628	9.58886	8.84608	9.7	8.55372	8.51112	9.31537	9.39926	8.09426	8.05192
Color2 [A=255, R=169, G=169, B=169]	1	4		O54790	O54790	MAFG_MOUSE	Mafg	Transcription factor MafG			0.954841	0.159472	0.674108	1.41546	8.69274	7.70875	9.0105	7.35261	7.51451	7.69823	8.73115	8.80897	8.15613	8.98507
Color2 [A=255, R=169, G=169, B=169]	1	4		O54804	O54804	CHKA_MOUSE	Chka	Choline kinase alpha			1.39689	0.0891704	0.680304	1.79991	11.0921	10.1647	10.6321	10.6122	10.3733	9.84265	11.5193	11.4553	10.6179	10.9401
Color2 [A=255, R=169, G=169, B=169]	1	4		O54824	O54824	IL16_MOUSE	Il16	Pro-interleukin-16			1.26943	0.248968	-0.227856	-1.13447	11.2352	10.7887	11.0294	10.9517	11.2572	11.197	10.7251	10.9246	10.8805	10.8645
Color2 [A=255, R=169, G=169, B=169]	1	4		O54825	O54825	BYST_MOUSE	Bysl	Bystin			0.332125	0.627288	-0.139204	-0.494271	11.8295	11.8494	11.604	11.9503	11.3617	11.608	11.2306	11.856	11.2609	11.8976
Color2 [A=255, R=169, G=169, B=169]	1	4		O54833	O54833	CSK22_MOUSE	Csnk2a2	Casein kinase II subunit alpha'			1.11482	0.20538	-0.326992	-1.25274	11.9706	12.1633	11.9511	12.2753	11.6584	11.7333	11.6514	11.5014	11.3779	11.996
Color2 [A=255, R=169, G=169, B=169]	1	4		O54865	O54865	GCYB1_MOUSE	Gucy1b1	Guanylate cyclase soluble subunit beta-1			0.116975	0.819937	-0.123784	-0.24844	11.2598	11.8302	11.0988	11.9373	11.2321	10.9263	9.98065	11.7463	11.523	11.7778
Color2 [A=255, R=169, G=169, B=169]	1	4		O54879	O54879	HMGB3_MOUSE	Hmgb3	High mobility group protein B3			0.410972	0.516028	-0.224548	-0.648834	13.1455	12.3842	12.7726	13.2244	13.1269	13.046	12.3852	12.3036	13.2976	12.9151
Color2 [A=255, R=169, G=169, B=169]	1	4		O54890	O54890	ITB3_MOUSE	Itgb3	Integrin beta-3			1.75383	0.0593228	-0.787854	-2.16166	12.1275	11.735	11.7362	11.8303	12.0395	11.7111	10.248	11.0249	11.7515	11.2773
Color2 [A=255, R=255, G=128, B=128]	1	4		O54901	O54901	OX2G_MOUSE	Cd200	OX-2 membrane glycoprotein	+	Lal-/- + Lanifibranor_Lal-/- + vechicle	3.20484	0.0111667	-1.13922	-3.67687	11.7921	11.2724	11.9319	11.7823	11.9735	12.3526	10.3409	10.7249	11.0081	10.7725
Color2 [A=255, R=255, G=128, B=128]	1	4		O54909	O54909	RDH16_MOUSE	Rdh16	Retinol dehydrogenase 16	+	Lal-/- + Lanifibranor_Lal-/- + vechicle	3.16387	0.00808889	1.73227	4.08769	13.8457	14.3905	13.8684	13.7513	12.7557	13.1058	15.5005	15.636	14.9337	15.3372
Color2 [A=255, R=169, G=169, B=169]	1	4		O54916	O54916	REPS1_MOUSE	Reps1	RalBP1-associated Eps domain-containing protein 1			1.12821	0.141035	-0.548417	-1.49253	10.7574	11.1333	10.9441	10.4239	11.129	11.1442	10.0607	9.78673	11.0618	10.5851
Color2 [A=255, R=169, G=169, B=169]	1	4		O54931	O54931	AKAP2_MOUSE	Akap2	A-kinase anchor protein 2			0.0546012	0.93282	-0.0246566	-0.0945778	10.8167	11.1622	11.2567	10.6837	11.4797	10.8987	11.0064	10.9207	11.1996	10.9731
Color2 [A=255, R=169, G=169, B=169]	1	4		O54940	O54940	BNIP2_MOUSE	Bnip2	BCL2/adenovirus E1B 19 kDa protein-interacting protein 2			0.180137	0.75137	0.129726	0.337422	11.0637	12.1739	11.383	12.1393	11.5738	11.1811	11.2483	11.9292	11.5897	12.0949
Color2 [A=255, R=169, G=169, B=169]	1	4		O54941	O54941	SMCE1_MOUSE	Smarce1	SWI/SNF-related matrix-associated actin-dependent regulator of chromatin subfamily E member 1			1.25061	0.150104	-0.418634	-1.45565	11.4277	10.7464	11.6438	11.4847	11.605	11.6612	10.8282	10.953	11.2034	11.0535
Color2 [A=255, R=169, G=169, B=169]	1	4		O54950	O54950	AAKG1_MOUSE	Prkag1	5'-AMP-activated protein kinase subunit gamma-1			0.924203	0.471872	-0.122232	-0.718877	14.2548	14.1296	14.1072	14.2241	14.1098	13.9405	13.9906	13.8653	14.0597	14.1061
Color2 [A=255, R=169, G=169, B=169]	1	4		O54962	O54962	BAF_MOUSE	Banf1	Barrier-to-autointegration factor			0.880889	0.214597	-0.45859	-1.22933	14.0436	13.6767	13.5191	14.57	14.4939	14.4589	13.2716	13.453	14.0742	13.8748
Color2 [A=255, R=169, G=169, B=169]	1	4		O54965	O54965	RNF13_MOUSE	Rnf13	E3 ubiquitin-protein ligase RNF13			1.46384	0.0792087	-0.742421	-1.89606	11.7025	11.2818	12.1654	11.6958	12.1484	12.2021	10.3215	11.4944	11.538	11.1405
Color2 [A=255, R=169, G=169, B=169]	1	4		O54984	O54984	GET3_MOUSE	Get3	ATPase GET3			1.29501	0.154043	-0.385916	-1.43999	13.8483	14.087	14.2246	14.4104	14.2266	14.0787	13.3396	13.6255	14.1207	13.9543
Color2 [A=255, R=169, G=169, B=169]	1	4		O54988	O54988	SLK_MOUSE	Slk	STE20-like serine/threonine-protein kinase			1.67293	0.0951288	-0.45817	-1.75986	12.272	12.0843	12.4671	12.2994	12.7458	12.5713	11.7352	11.7059	12.2316	12.1212
Color2 [A=255, R=169, G=169, B=169]	1	4		O54998	O54998	FKBP7_MOUSE	Fkbp7	Peptidyl-prolyl cis-trans isomerase FKBP7			0.552942	0.27895	-1.29691	-1.0638	7.91539	10.1168	10.8387	11.1559	11.9411	11.8012	6.90707	8.28513	11.1397	10.9933
Color2 [A=255, R=255, G=128, B=128]	1	4		O55003	O55003	BNIP3_MOUSE	Bnip3	BCL2/adenovirus E1B 19 kDa protein-interacting protein 3	+	Lal-/- + Lanifibranor_Lal-/- + vechicle	2.51571	0.0154766	1.73429	3.37279	10.4782	11.5034	10.6734	11.0231	10.2198	9.33709	12.8636	12.1356	11.833	12.2616
Color2 [A=255, R=169, G=169, B=169]	1	4		O55013	O55013	TPPC3_MOUSE	Trappc3	Trafficking protein particle complex subunit 3			0.182579	0.817348	0.0556912	0.252345	14.1536	13.7556	13.7414	13.918	14.1672	13.785	14.0571	14.0647	14.0609	13.7206
Color2 [A=255, R=169, G=169, B=169]	1	4		O55022	O55022	PGRC1_MOUSE	Pgrmc1	Membrane-associated progesterone receptor component 1			1.5943	0.0986837	0.471615	1.73309	16.9016	17.4199	17.5106	17.1859	16.9398	16.7583	17.7372	17.3304	17.5609	17.7352
Color2 [A=255, R=169, G=169, B=169]	1	4		O55023	O55023	IMPA1_MOUSE	Impa1	Inositol monophosphatase 1			0.363743	0.615673	-0.133135	-0.509726	14.7461	14.3935	14.7927	14.4959	14.9445	14.8854	14.4665	14.795	14.8332	14.2115
Color2 [A=255, R=169, G=169, B=169]	1	4		O55026	O55026	ENTP2_MOUSE	Entpd2	Ectonucleoside triphosphate diphosphohydrolase 2			0.677245	0.257667	-0.607044	-1.11252	8.57411	9.75832	9.30566	10.6358	10.1797	9.63368	9.26016	8.15883	9.17433	9.70339
Color2 [A=255, R=169, G=169, B=169]	1	4		O55028	O55028	BCKD_MOUSE	Bckdk	[3-methyl-2-oxobutanoate dehydrogenase [lipoamide]] kinase, mitochondrial			0.58589	0.377514	0.307468	0.870185	11.4906	10.9599	10.5797	10.6323	10.6553	11.0291	10.9686	11.8064	11.2702	10.7492
Color2 [A=255, R=169, G=169, B=169]	1	4		O55029	O55029	COPB2_MOUSE	Copb2	Coatomer subunit beta'			0.07527	0.918037	-0.0265853	-0.116511	14.639	15.0571	14.8007	14.8269	14.7021	14.782	14.4533	14.6583	14.9872	15
Color2 [A=255, R=169, G=169, B=169]	1	4		O55042	O55042	SYUA_MOUSE	Snca	Alpha-synuclein			0.442646	0.493165	-0.230832	-0.682552	11.8568	12.2412	11.6882	11.8583	12.0326	11.3384	11.8893	11.5557	11.9903	10.9851
Color2 [A=255, R=169, G=169, B=169]	1	4		O55057	O55057	PDE6D_MOUSE	Pde6d	Retinal rod rhodopsin-sensitive cGMP 3',5'-cyclic phosphodiesterase subunit delta			0.990426	0.144139	-0.745017	-1.47891	9.11098	9.68866	9.6715	8.88654	10.344	9.81124	8.20321	8.14794	9.47256	9.53817
Color2 [A=255, R=169, G=169, B=169]	1	4		O55060	O55060	TPMT_MOUSE	Tpmt	Thiopurine S-methyltransferase			0.357627	0.559878	0.206998	0.584528	13.7632	14.6911	14.3234	14.4633	13.5489	13.7615	13.9491	14.4748	14.3191	14.4525
Color2 [A=255, R=169, G=169, B=169]	1	4		O55091	O55091	IMPCT_MOUSE	Impact	Protein IMPACT			1.55207	0.08702	-0.56711	-1.81863	12.161	11.5781	12.4451	11.8945	12.3017	12.3812	11.1577	11.476	11.9075	11.6981
Color2 [A=255, R=169, G=169, B=169]	1	4		O55098	O55098	STK10_MOUSE	Stk10	Serine/threonine-protein kinase 10			0.409305	0.539322	-0.19051	-0.615605	13.2688	12.1129	12.5628	12.3218	12.6692	12.8186	12.3285	12.4476	12.5675	12.397
Color2 [A=255, R=169, G=169, B=169]	1	4		O55100	O55100	SNG1_MOUSE	Syngr1	Synaptogyrin-1			0.33036	0.611371	0.160038	0.516684	13.9023	13.6343	13.195	13.7675	14.1584	13.9213	13.7214	13.8326	13.7431	14.3957
Color2 [A=255, R=169, G=169, B=169]	1	4		O55102	O55102	BL1S1_MOUSE	Bloc1s1	Biogenesis of lysosome-related organelles complex 1 subunit 1			0.147119	0.796619	0.106243	0.280785	11.8431	11.3035	11.3952	10.4977	11.1341	11.699	11.2536	11.6296	11.7702	11.02
Color2 [A=255, R=169, G=169, B=169]	1	4		O55106	O55106	STRN_MOUSE	Strn	Striatin			2.18615	0.0556075	-0.565375	-2.21728	11.9405	11.9013	12.0779	11.9752	12.1815	12.4488	11.1769	11.7748	11.7496	11.3875
Color2 [A=255, R=169, G=169, B=169]	1	4		O55111	O55111	DSG2_MOUSE	Dsg2	Desmoglein-2			0.0865631	0.881236	0.0582023	0.167964	11.35	11.9508	12.2096	11.7201	11.4551	11.4403	11.5265	11.2462	12.2441	11.9666
Color2 [A=255, R=169, G=169, B=169]	1	4		O55125	O55125	NIPS1_MOUSE	Nipsnap1	Protein NipSnap homolog 1			0.297315	0.559778	0.356094	0.584383	15.6942	17.8388	17.0936	17.3365	15.7906	16.0052	16.3508	16.8378	17.1324	17.6093
Color2 [A=255, R=169, G=169, B=169]	1	4		O55126	O55126	NIPS2_MOUSE	Nipsnap2	Protein NipSnap homolog 2			0.62245	0.37296	-0.282921	-0.878286	11.5197	11.0257	12.217	11.5045	11.3992	11.6297	10.9465	11.5241	11.4089	11.1861
Color2 [A=255, R=169, G=169, B=169]	1	4		O55128	O55128	SAP18_MOUSE	Sap18	Histone deacetylase complex subunit SAP18			0.096069	0.884756	-0.0435758	-0.162776	12.3903	11.7073	12.0421	11.9186	12.1117	11.8602	11.9624	12.3756	11.7092	11.7986
Color2 [A=255, R=255, G=128, B=128]	1	4		O55131	O55131	SEPT7_MOUSE	Septin7	Septin-7	+	Lal-/- + Lanifibranor_Lal-/- + vechicle	2.59941	0.0395111	-0.619452	-2.54821	15.7637	15.7596	15.7519	15.7726	16.0084	15.8453	14.7896	15.0494	15.4919	15.459
Color2 [A=255, R=169, G=169, B=169]	1	4		O55135	O55135	IF6_MOUSE	Eif6	Eukaryotic translation initiation factor 6			0.124439	0.807723	-0.135614	-0.264535	12.8606	14.8465	14.1488	14.4679	14.2469	13.7564	13.5036	13.4046	14.5284	14.2389
Color2 [A=255, R=255, G=128, B=128]	1	4		O55137	Q32Q92;Q8BWN8;Q6Q2Z6;O55137;Q9QYR7	ACOT1_MOUSE	Acot1	Acyl-coenzyme A thioesterase 1	+	Lal-/- + Lanifibranor_Lal-/- + vechicle	5.92055	0.012	3.96548	9.75921	14.876	14.2199	15.2221	14.1731	14.328	14.731	19.2999	18.6269	18.0195	18.2825
Color2 [A=255, R=169, G=169, B=169]	1	4		O55142	O55142	RL35A_MOUSE	Rpl35a	60S ribosomal protein L35a			0.119972	0.85736	-0.0544953	-0.200817	16.9212	16.6377	16.8924	16.3982	16.6136	16.6755	16.8645	16.2143	16.9835	16.4788
Color2 [A=255, R=169, G=169, B=169]	1	4		O55143	O55143	AT2A2_MOUSE	Atp2a2	Sarcoplasmic/endoplasmic reticulum calcium ATPase 2			0.260217	0.80538	-0.0471985	-0.268944	15.223	15.0543	15.2521	15.0211	15.0936	15.0986	14.9705	15.0309	15.2962	15.0087
Color2 [A=255, R=169, G=169, B=169]	1	4		O55201	O55201	SPT5H_MOUSE	Supt5h	Transcription elongation factor SPT5			1.01422	0.259894	-0.269111	-1.10709	11.2052	11.3149	11.6232	11.2155	11.7694	11.4382	10.9526	11.0439	11.4277	11.2102
Color2 [A=255, R=169, G=169, B=169]	1	4		O55222	O55222	ILK_MOUSE	Ilk	Integrin-linked protein kinase			1.65154	0.103643	-0.424194	-1.69585	14.3957	13.8545	14.0265	14.0502	14.4041	14.5077	13.6701	13.6251	13.9973	13.8364
Color2 [A=255, R=169, G=169, B=169]	1	4		O55229	O55229	CHKB_MOUSE	Chkb	Choline/ethanolamine kinase			0.512589	0.419029	0.302825	0.801843	11.3843	12.17	11.6893	12.1574	11.5356	11.1656	11.5178	11.6864	12.2407	12.5012
Color2 [A=255, R=255, G=128, B=128]	1	4		O55234	O55234	PSB5_MOUSE	Psmb5	Proteasome subunit beta type-5	+	Lal-/- + Lanifibranor_Lal-/- + vechicle	3.14597	0.0135556	1.01315	3.48655	14.4332	14.4688	14.1388	13.845	13.8866	13.7563	15.4304	15.0608	14.7707	15.1432
Color2 [A=255, R=169, G=169, B=169]	1	4		O55236	O55236	MCE1_MOUSE	Rngtt	mRNA-capping enzyme			0.356912	0.566687	-0.197514	-0.576037	10.0538	10.6918	11.1476	11.1056	10.9566	11.0742	10.8554	10.2202	10.8301	10.6573
Color2 [A=255, R=169, G=169, B=169]	1	4		O55239	O55239	NNMT_MOUSE	Nnmt	Nicotinamide N-methyltransferase			0.581963	0.327614	0.472161	0.961383	10.1467	11.3274	10.4168	10.6828	9.90528	10.1515	9.93129	11.0969	11.7114	10.9028
Color2 [A=255, R=169, G=169, B=169]	1	4		O55240	O55240	RDH5_MOUSE	Rdh5	Retinol dehydrogenase 5			0.370101	0.502216	-0.331718	-0.668848	8.53267	9.56094	9.07169	8.74578	7.42658	8.54288	8.25771	8.88512	8.13519	7.98214
Color2 [A=255, R=255, G=128, B=128]	1	4		O55242	O55242	SGMR1_MOUSE	Sigmar1	Sigma non-opioid intracellular receptor 1	+	Lal-/- + Lanifibranor_Lal-/- + vechicle	2.16004	0.0240223	1.79614	3.00337	9.44122	11.849	11.2365	11.512	9.98716	10.2124	12.2022	12.7041	12.431	12.6728
Color2 [A=255, R=169, G=169, B=169]	1	4		O70131	O70131	NINJ1_MOUSE	Ninj1	Ninjurin-1			0.00691303	0.991806	0.00312535	0.0123507	10.8197	10.8961	11.1272	10.9699	10.9921	11.3506	10.7111	10.9744	11.4354	10.9954
Color2 [A=255, R=169, G=169, B=169]	1	4		O70133	O70133	DHX9_MOUSE	Dhx9	ATP-dependent RNA helicase A			0.85613	0.308726	-0.254578	-0.998081	14.6308	15.1579	14.8565	15.1625	15.167	14.9982	14.4787	14.5294	14.9761	14.9795
Color2 [A=255, R=169, G=169, B=169]	1	4		O70138	O70138	MMP8_MOUSE	Mmp8	Neutrophil collagenase			0.878791	0.142133	-1.31977	-1.48743	13.227	11.5235	12.2032	12.1105	12.9089	12.3146	12.3385	11.583	11.9708	8.35373
Color2 [A=255, R=169, G=169, B=169]	1	4		O70139	O70139	IPKG_MOUSE	Pkig	cAMP-dependent protein kinase inhibitor gamma			0.642989	0.319024	-0.387502	-0.977373	8.69671	9.37988	9.02094	9.43962	9.21069	9.60619	8.2023	8.46014	9.13286	9.55737
Color2 [A=255, R=169, G=169, B=169]	1	4		O70145	O70145	NCF2_MOUSE	Ncf2	Neutrophil cytosol factor 2			1.76917	0.0536787	-0.888921	-2.24423	15.1266	14.5632	15.003	14.9065	15.4979	15.4848	13.4817	14.0836	14.8943	14.3728
Color2 [A=255, R=169, G=169, B=169]	1	4		O70152	O70152	DPM1_MOUSE	Dpm1	Dolichol-phosphate mannosyltransferase subunit 1			1.62955	0.0897713	0.503259	1.79597	13.2632	13.0711	12.762	12.3189	12.7473	12.6793	13.4389	13.1232	13.2121	13.4666
Color2 [A=255, R=169, G=169, B=169]	1	4		O70161	O70161	PI51C_MOUSE	Pip5k1c	Phosphatidylinositol 4-phosphate 5-kinase type-1 gamma			0.255111	0.709863	0.107425	0.39102	12.5235	12.169	12.1769	12.0576	12.4477	12.2783	12.6798	12.6594	12.317	11.8755
Color2 [A=255, R=169, G=169, B=169]	1	4		O70165	O70165	FCN1_MOUSE	Fcn1	Ficolin-1			0.0597042	0.920325	0.0343742	0.11237	11.3363	11.1571	11.7626	11.2499	10.8435	10.7395	11.0063	11.0709	11.3234	11.4628
Color2 [A=255, R=255, G=128, B=128]	1	4		O70172	O70172;Q80XI4	PI42A_MOUSE	Pip4k2a	Phosphatidylinositol 5-phosphate 4-kinase type-2 alpha	+	Lal-/- + Lanifibranor_Lal-/- + vechicle	2.38536	0.036331	-0.807183	-2.66126	14.7039	14.015	14.6606	14.3625	14.6649	14.6463	13.1589	13.7389	13.9458	13.9631
Color2 [A=255, R=169, G=169, B=169]	1	4		O70194	O70194	EIF3D_MOUSE	Eif3d	Eukaryotic translation initiation factor 3 subunit D			1.47406	0.256914	0.197418	1.1149	13.7857	13.4252	13.5492	13.4824	13.5071	13.5075	13.8509	13.64	13.8148	13.6554
Color2 [A=255, R=255, G=128, B=128]	1	4		O70200	O70200	AIF1_MOUSE	Aif1	Allograft inflammatory factor 1	+	Lal-/- + Lanifibranor_Lal-/- + vechicle	1.9769	0.0483667	-0.827339	-2.36905	12.6832	12.587	13.4222	13.1969	12.8967	13.651	11.894	12.068	12.5688	12.4512
Color2 [A=255, R=255, G=128, B=128]	1	4		O70209	O70209	PDLI3_MOUSE	Pdlim3	PDZ and LIM domain protein 3	+	Lal-/- + Lanifibranor_Lal-/- + vechicle	1.80351	0.0478214	-1.11515	-2.39753	9.028	8.92144	9.19709	8.90792	10.0456	9.79528	7.55128	9.07413	8.37914	7.79841
Color2 [A=255, R=169, G=169, B=169]	1	4		O70251	O70251	EF1B_MOUSE	Eef1b	Elongation factor 1-beta			0.492635	0.532461	-0.152924	-0.624795	14.9847	14.6273	15.0554	14.723	15.1876	14.8739	14.6558	14.5692	15.1187	14.6792
Color2 [A=255, R=169, G=169, B=169]	1	4		O70252	O70252	HMOX2_MOUSE	Hmox2	Heme oxygenase 2			1.04053	0.194193	-0.391493	-1.2883	13.6329	14.1199	14.1246	14.064	13.877	14.1193	12.9661	13.6059	13.9662	13.8543
Color2 [A=255, R=255, G=128, B=128]	1	4		O70281	O70281	TPST1_MOUSE	Tpst1	Protein-tyrosine sulfotransferase 1	+	Lal-/- + Lanifibranor_Lal-/- + vechicle	2.41477	0.0242637	-1.17159	-2.99232	9.90273	9.242	9.39252	9.57245	9.27791	8.65553	8.38679	8.22602	8.61794	7.44499
Color2 [A=255, R=169, G=169, B=169]	1	4		O70293	O70293	GRK6_MOUSE	Grk6	G protein-coupled receptor kinase 6			0.479461	0.460295	-0.256035	-0.736357	11.1097	11.0172	10.5455	10.4462	10.152	10.3737	9.77569	10.6595	10.4413	10.529
Color2 [A=255, R=169, G=169, B=169]	1	4		O70303	O70303	CIDEB_MOUSE	Cideb	Cell death activator CIDE-B			1.17107	0.0863042	1.3385	1.82574	10.1443	9.29419	8.22603	8.18797	9.56959	9.26551	11.7728	11.1812	9.85209	9.00634
Color2 [A=255, R=169, G=169, B=169]	1	4		O70305	O70305	ATX2_MOUSE	Atxn2	Ataxin-2			0.203481	0.743639	0.109783	0.346766	11.2354	12.1751	12.1469	11.5462	11.7059	11.5178	11.8557	11.4596	11.947	12.0617
Color2 [A=255, R=169, G=169, B=169]	1	4		O70309	O70309	ITB5_MOUSE	Itgb5	Integrin beta-5			1.36904	0.124667	-0.453818	-1.57252	12.4609	11.8375	12.4905	12.299	12.7342	12.5984	11.8247	11.7201	12.3034	11.9502
Color2 [A=255, R=169, G=169, B=169]	1	4		O70310	O70310	NMT1_MOUSE	Nmt1	Glycylpeptide N-tetradecanoyltransferase 1			0.213122	0.809718	0.0519148	0.261638	14.4903	14.6239	14.7257	14.7975	14.4569	14.3846	14.7556	14.4446	14.6338	14.6929
Color2 [A=255, R=169, G=169, B=169]	1	4		O70311	O70311	NMT2_MOUSE	Nmt2	Glycylpeptide N-tetradecanoyltransferase 2			0.487678	0.482321	0.213223	0.702582	10.907	11.3459	11.4403	11.3157	10.6409	10.6582	11.206	11.0626	11.2145	11.5753
Color2 [A=255, R=169, G=169, B=169]	1	4		O70318	O70318	E41L2_MOUSE	Epb41l2	Band 4.1-like protein 2			1.96549	0.0538401	-0.698601	-2.24219	13.9486	13.4674	14.0067	13.9089	14.3362	14.3223	13.033	12.9858	13.5211	13.6591
Color2 [A=255, R=169, G=169, B=169]	1	4		O70325	O70325	GPX4_MOUSE	Gpx4	Phospholipid hydroperoxide glutathione peroxidase			0.356461	0.570987	0.191489	0.570384	13.963	14.8953	14.8962	14.9883	14.2914	14.3456	14.6529	14.4542	14.9262	14.9858
Color2 [A=255, R=169, G=169, B=169]	1	4		O70362	O70362	PHLD_MOUSE	Gpld1	Phosphatidylinositol-glycan-specific phospholipase D			0.0829869	0.910733	-0.0293593	-0.128041	12.6953	12.709	12.7793	12.4112	12.8451	12.664	12.5163	12.5542	13.0502	12.4977
Color2 [A=255, R=255, G=128, B=128]	1	4		O70370	O70370	CATS_MOUSE	Ctss	Cathepsin S	+	Lal-/- + Lanifibranor_Lal-/- + vechicle	2.30474	0.0267551	-1.219	-2.91928	17.7268	16.9234	17.7653	17.338	17.7842	18.1838	15.6178	16.3934	16.9802	16.6136
Color2 [A=255, R=169, G=169, B=169]	1	4		O70378	O70378	EMC8_MOUSE	Emc8	ER membrane protein complex subunit 8			1.03096	0.292152	0.224682	1.03118	12.2896	11.7623	12.1038	11.8702	12.0643	12.3093	12.18	12.3586	12.3756	12.251
Color2 [A=255, R=169, G=169, B=169]	1	4		O70400	O70400	PDLI1_MOUSE	Pdlim1	PDZ and LIM domain protein 1			0.626249	0.366555	-0.290623	-0.888558	14.1754	14.837	15.002	13.9895	14.8841	14.7497	14.2591	14.2312	14.6054	14.1669
Color2 [A=255, R=169, G=169, B=169]	1	4		O70404	O70404	VAMP8_MOUSE	Vamp8	Vesicle-associated membrane protein 8			0.174489	0.7869	0.0856858	0.292254	13.9856	13.5792	14.0495	13.0737	13.5486	13.7812	13.7149	13.9166	13.8484	13.5415
Color2 [A=255, R=255, G=128, B=128]	1	4		O70433	O70433	FHL2_MOUSE	Fhl2	Four and a half LIM domains protein 2	+	Lal-/- + Lanifibranor_Lal-/- + vechicle	2.22801	0.0244889	-1.54191	-2.99357	11.7721	11.2468	11.3175	11.4814	12.5604	12.7691	9.57632	10.2732	10.3107	11.1037
Color2 [A=255, R=169, G=169, B=169]	1	4		O70435	O70435	PSA3_MOUSE	Psma3	Proteasome subunit alpha type-3			0.529341	0.516262	0.154002	0.648124	15.7382	15.4059	15.3473	15.1534	15.0424	15.279	15.4021	15.4908	15.698	15.3358
Color2 [A=255, R=169, G=169, B=169]	1	4		O70439	O70439	STX7_MOUSE	Stx7	Syntaxin-7			1.4504	0.111962	-0.473438	-1.64737	14.9431	14.7873	15.0909	14.5884	15.0818	15.1111	14.0854	14.1639	14.7675	14.8244
Color2 [A=255, R=169, G=169, B=169]	1	4		O70451	O70451	MOT2_MOUSE	Slc16a7	Monocarboxylate transporter 2			0.0191857	0.970674	-0.0209769	-0.0441439	13.6419	12.3361	12.832	12.6694	13.0772	13.856	13.5512	13.1157	13.3012	12.2232
Color2 [A=255, R=169, G=169, B=169]	1	4		O70469	O70469	DOK2_MOUSE	Dok2	Docking protein 2			0.471182	0.454986	-0.275103	-0.743698	11.4659	10.613	11.2285	11.0693	11.399	11.2551	11.3338	11.108	11.0633	10.0817
Color2 [A=255, R=169, G=169, B=169]	1	4		O70475	O70475	UGDH_MOUSE	Ugdh	UDP-glucose 6-dehydrogenase			0.763276	0.239469	0.513486	1.15977	15.1879	16.4443	16.709	16.4195	15.6524	15.2425	16.3374	16.5432	16.5788	16.365
Color2 [A=255, R=255, G=128, B=128]	1	4		O70480	O70480	VAMP4_MOUSE	Vamp4	Vesicle-associated membrane protein 4	+	Lal-/- + Lanifibranor_Lal-/- + vechicle	1.97516	0.0393077	-1.09342	-2.54491	10.528	10.2498	10.5046	10.168	10.7728	10.7994	9.09345	9.95536	8.48219	10.1103
Color2 [A=255, R=169, G=169, B=169]	1	4		O70481	O70481	UBR1_MOUSE	Ubr1	E3 ubiquitin-protein ligase UBR1			1.10994	0.192854	-0.35931	-1.29449	9.77807	10.3217	10.1036	10.4871	10.0133	10.1835	9.5191	9.52597	9.95744	10.1518
Color2 [A=255, R=169, G=169, B=169]	1	4		O70492	O70492	SNX3_MOUSE	Snx3	Sorting nexin-3			0.110924	0.860898	-0.0576696	-0.195704	13.7978	14.052	14.1574	14.1856	14.6609	14.57	13.8586	14.3496	14.4248	14.0855
Color2 [A=255, R=169, G=169, B=169]	1	4		O70493	O70493	SNX12_MOUSE	Snx12	Sorting nexin-12			2.04177	0.0686069	-0.502205	-2.03464	14.1493	13.8743	14.1405	14.4421	14.2203	14.0383	13.344	13.4687	13.9304	13.8246
Color2 [A=255, R=169, G=169, B=169]	1	4		O70496	O70496	CLCN7_MOUSE	Clcn7	H(+)/Cl(-) exchange transporter 7			0.0797713	0.876154	0.0901333	0.176132	12.9406	11.9925	12.058	11.4079	11.7091	11.2855	12.7271	12.4311	11.5504	11.2477
Color2 [A=255, R=255, G=128, B=128]	1	4		O70503	O70503	DHB12_MOUSE	Hsd17b12	Very-long-chain 3-oxoacyl-CoA reductase	+	Lal-/- + Lanifibranor_Lal-/- + vechicle	3.19834	0.0184062	0.800306	3.23028	15.9322	15.7186	15.8731	15.4398	15.4975	15.5189	16.8456	16.3729	16.268	16.3682
Color2 [A=255, R=169, G=169, B=169]	1	4		O70546;P79457	O70546;P79457	KDM6A_MOUSE;UTY_MOUSE	Kdm6a;Uty	Lysine-specific demethylase 6A			1.68463	0.0536715	-1.0183	-2.24197	9.62754	8.70772	10.0231	9.53581	9.61262	9.56692	7.57274	8.72169	8.43305	9.2485
Color2 [A=255, R=169, G=169, B=169]	1	4		O70551	O70551	SRPK1_MOUSE	Srpk1	SRSF protein kinase 1			0.973897	0.244779	0.309222	1.14582	9.97103	10.0397	10.4647	9.89315	10.4386	10.5613	10.2312	10.6708	10.6594	10.5878
Color2 [A=255, R=169, G=169, B=169]	1	4		O70566	O70566	DIAP2_MOUSE	Diaph2	Protein diaphanous homolog 2			0.252469	0.694165	-0.125974	-0.410724	12.4483	11.5422	11.8661	11.8135	11.9543	12.2462	12.1821	11.9538	11.8436	11.4304
Color2 [A=255, R=169, G=169, B=169]	1	4		O70570	O70570	PIGR_MOUSE	Pigr	Polymeric immunoglobulin receptor			0.233189	0.69753	0.141326	0.406015	12.9672	12.6073	12.3298	12.2664	11.8673	12.2842	11.9227	12.7412	12.791	12.6586
Color2 [A=255, R=255, G=128, B=128]	1	4		O70571	O70571	PDK4_MOUSE	Pdk4	[Pyruvate dehydrogenase (acetyl-transferring)] kinase isozyme 4, mitochondrial	+	Lal-/- + Lanifibranor_Lal-/- + vechicle	1.8028	0.049561	1.02286	2.35127	8.64512	9.3603	9.26658	8.70019	9.53964	9.34636	10.7481	10.1305	9.1996	10.5854
Color2 [A=255, R=169, G=169, B=169]	1	4		O70572	O70572	NSMA_MOUSE	Smpd2	Sphingomyelin phosphodiesterase 2			1.06484	0.149586	0.572307	1.45801	11.4571	12.1379	11.4455	11.5572	10.592	11.0343	11.6652	12.3847	11.886	11.836
Color2 [A=255, R=255, G=128, B=128]	1	4		O70579	O70579	PM34_MOUSE	Slc25a17	Peroxisomal membrane protein PMP34	+	Lal-/- + Lanifibranor_Lal-/- + vechicle	2.21372	0.0242378	1.57124	2.98948	11.3353	12.586	11.7101	12.633	11.4111	10.5118	13.347	13.1639	12.986	13.5797
Color2 [A=255, R=169, G=169, B=169]	1	4		O70585	O70585	DTNB_MOUSE	Dtnb	Dystrobrevin beta			0.796438	0.21356	0.602113	1.23252	9.8336	11.7528	10.9743	11.3265	10.544	10.7438	11.1291	11.0169	11.6515	12.0609
Color2 [A=255, R=169, G=169, B=169]	1	4		O70589	O70589	CSKP_MOUSE	Cask	Peripheral plasma membrane protein CASK			0.187944	0.750523	-0.118932	-0.33851	11.4599	12.1456	12.1636	12.3201	12.1036	12.0226	11.8676	11.2198	12.2908	12.2897
Color2 [A=255, R=169, G=169, B=169]	1	4		O70591	O70591	PFD2_MOUSE	Pfdn2	Prefoldin subunit 2			0.00412215	0.995286	-0.00250665	-0.0082128	13.3037	12.7219	13.2684	13.1894	13.4469	13.6896	13.2442	13.3791	13.595	12.8517
Color2 [A=255, R=169, G=169, B=169]	1	4		O88207	O88207	CO5A1_MOUSE	Col5a1	Collagen alpha-1(V) chain			1.21285	0.0737115	-1.88344	-1.95052	12.2304	11.3517	12.3172	12.7929	14.17	13.753	9.18216	9.67551	12.7546	11.9308
Color2 [A=255, R=169, G=169, B=169]	1	4		O88271	O88271	CFDP1_MOUSE	Cfdp1	Craniofacial development protein 1			0.154979	0.81873	-0.0671159	-0.25049	11.7886	11.6054	11.9494	11.089	11.6139	11.5645	11.7477	11.264	11.5415	11.5856
Color2 [A=255, R=169, G=169, B=169]	1	4		O88291	O88291	ZN326_MOUSE	Znf326	DBIRD complex subunit ZNF326			0.992246	0.27176	-0.259557	-1.07942	11.3045	11.5338	11.3862	11.3122	11.291	10.9989	11.0408	10.6585	11.227	11.2532
Color2 [A=255, R=169, G=169, B=169]	1	4		O88307	O88307	SORL_MOUSE	Sorl1	Sortilin-related receptor			1.65878	0.0686728	-0.720529	-2.03513	10.9601	10.4008	10.7155	11.0797	11.6844	10.949	10.0817	9.92034	10.6848	10.2907
Color2 [A=255, R=169, G=169, B=169]	1	4		O88322	O88322	NID2_MOUSE	Nid2	Nidogen-2			1.49061	0.0868839	-0.616963	-1.82221	13.2642	12.5521	12.7382	13.0275	13.498	13.0206	11.8644	12.3593	12.8494	12.5262
Color2 [A=255, R=169, G=169, B=169]	1	4		O88342	O88342	WDR1_MOUSE	Wdr1	WD repeat-containing protein 1			1.64266	0.0790674	-0.584062	-1.89818	17.096	16.351	16.8727	16.5286	16.9803	17.0073	15.8969	16.3177	16.6856	15.9875
Color2 [A=255, R=169, G=169, B=169]	1	4		O88343	O88343	S4A4_MOUSE	Slc4a4	Electrogenic sodium bicarbonate cotransporter 1			1.70105	0.0809185	0.531641	1.87626	12.2582	12.5271	12.3778	12.6256	12.078	11.6495	12.7398	12.6959	12.8162	12.8854
Color2 [A=255, R=169, G=169, B=169]	1	4		O88351	O88351	IKKB_MOUSE	Ikbkb	Inhibitor of nuclear factor kappa-B kinase subunit beta			1.10566	0.176604	-0.410799	-1.35285	13.0087	12.5831	12.1512	12.4709	12.0682	12.3229	11.9318	11.6843	12.2485	12.2289
Color2 [A=255, R=169, G=169, B=169]	1	4		O88379	O88379	BAZ1A_MOUSE	Baz1a	Bromodomain adjacent to zinc finger domain protein 1A			1.57195	0.0763729	-0.664794	-1.92353	11.1797	10.0482	10.6482	10.6321	10.9643	11.14	9.9171	9.93578	10.541	10.022
Color2 [A=255, R=169, G=169, B=169]	1	4		O88384	O88384	VTI1B_MOUSE	Vti1b	Vesicle transport through interaction with t-SNAREs homolog 1B			0.789207	0.308694	0.28406	0.997997	13.3682	13.3163	13.5897	12.8109	13.1042	12.7875	13.2609	13.5443	13.2787	13.7036
Color2 [A=255, R=169, G=169, B=169]	1	4		O88393	O88393	TGBR3_MOUSE	Tgfbr3	Transforming growth factor beta receptor type 3			1.35711	0.0830025	-0.824538	-1.85215	11.2069	10.2939	10.3567	10.6022	11.1098	10.6593	10.6688	9.07115	10.2728	9.50826
Color2 [A=255, R=169, G=169, B=169]	1	4		O88396	O88396	GRPE2_MOUSE	Grpel2	GrpE protein homolog 2, mitochondrial			0.417279	0.540698	0.181802	0.612571	9.04826	9.1984	9.1659	9.3695	9.28407	9.00412	8.95111	9.30606	10.0221	9.16141
Color2 [A=255, R=169, G=169, B=169]	1	4		O88428	O88428	PAPS2_MOUSE	Papss2	Bifunctional 3'-phosphoadenosine 5'-phosphosulfate synthase 2			0.321217	0.5866	0.207243	0.548281	14.6147	15.621	15.4024	15.2924	14.6905	14.4964	14.7525	15.4175	15.2048	15.5323
Color2 [A=255, R=169, G=169, B=169]	1	4		O88441	O88441	MTX2_MOUSE	Mtx2	Metaxin-2			0.751997	0.272836	0.395599	1.07732	12.9576	13.9806	13.7175	13.8294	12.9808	12.9624	13.5673	13.6107	13.9566	14.0668
Color2 [A=255, R=169, G=169, B=169]	1	4		O88447	O88447	KLC1_MOUSE	Klc1	Kinesin light chain 1			2.31335	0.0600712	-0.481766	-2.14068	11.4725	11.3648	11.6163	11.7577	12.0135	11.8099	11.1129	11.1416	11.2956	11.2126
Color2 [A=255, R=169, G=169, B=169]	1	4		O88448	O88448	KLC2_MOUSE	Klc2	Kinesin light chain 2			1.4365	0.102459	-0.529897	-1.70135	13.0633	12.3887	13.1205	12.6033	12.8163	13.061	12.4393	11.7611	12.4504	12.5983
Color2 [A=255, R=255, G=128, B=128]	1	4		O88451	O88451;Q9R092	RDH7_MOUSE	Rdh7	Retinol dehydrogenase 7	+	Lal-/- + Lanifibranor_Lal-/- + vechicle	1.80006	0.0487205	1.05134	2.3635	16.5865	17.2491	16.913	16.4652	15.7519	15.5836	17.7002	17.6211	17.1542	17.4294
Color2 [A=255, R=255, G=128, B=128]	1	4		O88455	O88455	DHCR7_MOUSE	Dhcr7	7-dehydrocholesterol reductase	+	Lal-/- + Lanifibranor_Lal-/- + vechicle	2.5678	0.0168136	1.46006	3.30688	12.3227	13.7582	12.5117	12.9969	11.852	12.4279	14.0316	14.2304	13.9113	14.2466
Color2 [A=255, R=169, G=169, B=169]	1	4		O88456	Q9D7J7;O88456	CPNS1_MOUSE	Capns1	Calpain small subunit 1			0.825496	0.24692	-0.401016	-1.14096	14.8611	14.2585	14.6376	14.614	15.3054	15.1872	14.328	13.9655	14.9064	14.4385
Color2 [A=255, R=169, G=169, B=169]	1	4		O88487	O88487	DC1I2_MOUSE	Dync1i2	Cytoplasmic dynein 1 intermediate chain 2			1.3744	0.0984188	-0.617887	-1.73596	14.0258	14.0243	14.3857	13.8781	14.271	14.3305	12.9815	13.0767	13.9332	14.1472
Color2 [A=255, R=169, G=169, B=169]	1	4		O88492	O88492	PLIN4_MOUSE	Plin4	Perilipin-4			1.59586	0.0602725	0.97035	2.13806	12.1623	11.5333	11.5772	10.6432	10.9566	10.7972	12.5838	11.6704	12.7262	12.0142
Color2 [A=255, R=255, G=128, B=128]	1	4		O88508	O88508	DNM3A_MOUSE	Dnmt3a	DNA (cytosine-5)-methyltransferase 3A	+	Lal-/- + Lanifibranor_Lal-/- + vechicle	2.55473	0.0285333	-0.885133	-2.87268	11.3546	11.191	11.0965	11.8736	11.6196	11.4526	10.0163	10.5531	10.8661	10.7493
Color2 [A=255, R=169, G=169, B=169]	1	4		O88512	O88512	AP1G2_MOUSE	Ap1g2	AP-1 complex subunit gamma-like 2			1.70696	0.109783	0.385509	1.65776	12.2901	11.9401	11.7587	12.0194	11.8279	11.9969	12.514	12.4312	12.0085	12.4771
Color2 [A=255, R=169, G=169, B=169]	1	4		O88520	O88520	SHOC2_MOUSE	Shoc2	Leucine-rich repeat protein SHOC-2			0.504902	0.467931	-0.22124	-0.724593	10.8265	10.654	10.8675	11.4681	11.3585	11.2308	10.9443	10.4662	10.7942	11.1806
Color2 [A=255, R=169, G=169, B=169]	1	4		O88522	O88522	NEMO_MOUSE	Ikbkg	NF-kappa-B essential modulator			1.39277	0.181501	-0.294038	-1.33386	10.7015	11.1176	10.9051	10.901	11.0482	10.7769	10.3394	10.5226	10.8412	10.7542
Color2 [A=255, R=169, G=169, B=169]	1	4		O88531	O88531	PPT1_MOUSE	Ppt1	Palmitoyl-protein thioesterase 1			0.227876	0.708402	-0.132305	-0.392763	16.7456	15.9334	15.9118	16.0665	15.5463	16.2843	15.5229	16.1801	16.0046	16.0885
Color2 [A=255, R=169, G=169, B=169]	1	4		O88532	O88532	ZFR_MOUSE	Zfr	Zinc finger RNA-binding protein			1.09642	0.258148	-0.24959	-1.11135	11.8925	11.8713	12.3279	11.9496	12.0652	11.7394	11.587	11.5671	11.8267	11.9181
Color2 [A=255, R=169, G=169, B=169]	1	4		O88533	O88533	DDC_MOUSE	Ddc	Aromatic-L-amino-acid decarboxylase			0.686336	0.279558	0.464688	1.06205	13.6634	14.6085	14.5663	14.2772	13.3417	13.0654	14.2609	14.3198	14.4822	14.4775
Color2 [A=255, R=169, G=169, B=169]	1	4		O88543	O88543	CSN3_MOUSE	Cops3	COP9 signalosome complex subunit 3			1.42885	0.167857	-0.311703	-1.38566	14.0966	13.8186	14.1532	14.1809	13.9806	13.9916	13.6057	13.4126	13.9843	13.8982
Color2 [A=255, R=169, G=169, B=169]	1	4		O88544	O88544	CSN4_MOUSE	Cops4	COP9 signalosome complex subunit 4			0.0411498	0.953639	0.0152542	0.0662741	12.9944	13.368	13.2411	13.343	13.0604	13.0324	12.8383	13.1929	13.4206	13.3021
Color2 [A=255, R=169, G=169, B=169]	1	4		O88545	O88545	CSN6_MOUSE	Cops6	COP9 signalosome complex subunit 6			0.0818175	0.911466	-0.0288259	-0.126084	12.255	12.7405	12.2786	12.6174	12.3911	12.4041	12.1189	12.5735	12.5543	12.429
Color2 [A=255, R=169, G=169, B=169]	1	4		O88551	O88551	CLD1_MOUSE	Cldn1	Claudin-1			0.458549	0.402716	0.488882	0.828215	8.27219	8.50489	10.1293	8.11094	7.95383	7.75892	8.26684	9.61792	9.01349	8.87733
Color2 [A=255, R=169, G=169, B=169]	1	4		O88552	O88552	CLD2_MOUSE	Cldn2	Claudin-2			0.591624	0.308708	0.5428	0.998208	8.0443	9.31132	8.8663	9.03939	8.04689	8.17618	7.87685	9.8475	9.33945	9.43031
Color2 [A=255, R=169, G=169, B=169]	1	4		O88569	O88569	ROA2_MOUSE	Hnrnpa2b1	Heterogeneous nuclear ribonucleoproteins A2/B1			2.02448	0.0668193	-0.52465	-2.06062	16.4609	16.8843	17.0003	16.8066	17.035	17.0195	16.0581	16.2118	16.6848	16.4178
Color2 [A=255, R=169, G=169, B=169]	1	4		O88587	O88587	COMT_MOUSE	Comt	Catechol O-methyltransferase			1.41836	0.102233	0.546966	1.70592	16.4853	16.2389	16.2974	15.7405	15.5439	15.6707	16.8869	16.4348	16.5035	16.3471
Color2 [A=255, R=255, G=128, B=128]	1	4		O88593	O88593	PGRP1_MOUSE	Pglyrp1	Peptidoglycan recognition protein 1	+	Lal-/- + Lanifibranor_Lal-/- + vechicle	1.65601	0.0394349	-2.53534	-2.54751	13.2676	11.2041	11.6188	11.9688	12.0492	12.3007	10.5914	8.69878	11.7759	7.06536
Color2 [A=255, R=169, G=169, B=169]	1	4		O88597	O88597	BECN1_MOUSE	Becn1	Beclin-1			1.65087	0.117139	-0.381523	-1.62294	11.3198	11.208	10.9153	10.955	11.2601	11.1733	10.9323	10.7938	10.9327	10.3694
Color2 [A=255, R=169, G=169, B=169]	1	4		O88622	O88622	PARG_MOUSE	Parg	Poly(ADP-ribose) glycohydrolase			1.75808	0.0671432	-0.656513	-2.05221	10.6342	10.2759	10.6005	10.3829	10.4081	10.4864	9.9988	9.06199	10.2956	9.87629
Color2 [A=255, R=169, G=169, B=169]	1	4		O88630	O88630	GOSR1_MOUSE	Gosr1	Golgi SNAP receptor complex member 1			1.32343	0.114867	-0.541969	-1.63389	9.92384	10.205	10.6206	9.9687	9.92873	9.86184	9.42753	8.95032	9.87371	9.91967
Color2 [A=255, R=169, G=169, B=169]	1	4		O88643	O88643	PAK1_MOUSE	Pak1	Serine/threonine-protein kinase PAK 1			0.0832306	0.87172	-0.0883644	-0.18104	8.92804	7.60956	8.86666	8.92154	8.95689	9.65419	8.4037	8.89307	9.33944	8.30158
Color2 [A=255, R=169, G=169, B=169]	1	4		O88653	O88653	LTOR3_MOUSE	Lamtor3	Ragulator complex protein LAMTOR3			0.860963	0.176826	-0.747914	-1.35119	11.212	12.5969	12.543	12.9484	12.7173	12.6789	10.5474	11.7407	12.4303	12.0877
Color2 [A=255, R=169, G=169, B=169]	1	4		O88668	O88668	CREG1_MOUSE	Creg1	Protein CREG1			0.811046	0.19579	-0.690227	-1.28063	13.4475	14.0662	14.4096	14.8593	13.9636	14.0193	12.1447	13.3849	14.0826	14.1373
Color2 [A=255, R=169, G=169, B=169]	1	4		O88685	O88685	PRS6A_MOUSE	Psmc3	26S proteasome regulatory subunit 6A			0.640283	0.435986	-0.189952	-0.772731	14.3832	14.4417	14.7353	14.4497	14.7011	14.6812	14.1586	14.2203	14.831	14.2919
Color2 [A=255, R=169, G=169, B=169]	1	4		O88696	O88696	CLPP_MOUSE	Clpp	ATP-dependent Clp protease proteolytic subunit, mitochondrial			0.0886106	0.88095	-0.0556908	-0.168327	13.5076	14.5495	14.3283	14.1179	13.8787	13.6732	13.632	13.8105	14.1389	14.2327
Color2 [A=255, R=255, G=128, B=128]	1	4		O88700	O88700	BLM_MOUSE	Blm	Bloom syndrome protein homolog	+	Lal-/- + Lanifibranor_Lal-/- + vechicle	2.38931	0.0239786	1.19924	2.98642	9.49225	9.68847	9.77833	9.54261	9.88127	10.138	11.5212	11.4255	10.8653	9.99879
Color2 [A=255, R=169, G=169, B=169]	1	4		O88712	O88712;P56546	CTBP1_MOUSE	Ctbp1	C-terminal-binding protein 1			1.4741	0.125463	-0.405226	-1.56945	13.2997	12.9641	13.2568	13.0144	13.5254	13.6919	12.869	12.8972	13.0902	12.6908
Color2 [A=255, R=169, G=169, B=169]	1	4		O88735	O88735	MAP7_MOUSE	Map7	Ensconsin			0.484059	0.39063	0.456301	0.848019	9.38704	9.66381	9.01005	9.1329	8.74096	7.70412	9.94033	8.45469	9.80743	9.38201
Color2 [A=255, R=255, G=128, B=128]	1	4		O88736	O88736	DHB7_MOUSE	Hsd17b7	3-keto-steroid reductase/17-beta-hydroxysteroid dehydrogenase 7	+	Lal-/- + Lanifibranor_Lal-/- + vechicle	3.13	0.0092	1.60103	3.97364	12.9107	13.1811	13.2583	12.7857	12.4463	12.1672	14.9991	14.6534	14.1273	13.7905
Color2 [A=255, R=169, G=169, B=169]	1	4		O88738	O88738	BIRC6_MOUSE	Birc6	Baculoviral IAP repeat-containing protein 6			0.915912	0.330634	-0.213674	-0.956845	11.8041	12.172	12.1501	11.9381	12.029	11.9464	11.4934	11.7456	12.1113	11.8216
Color2 [A=255, R=169, G=169, B=169]	1	4		O88746	O88746	TOM1_MOUSE	Tom1	Target of Myb protein 1			0.0297587	0.963534	-0.0144408	-0.0538018	13.2701	12.911	13.4281	12.6903	13.3587	13.483	13.2555	13.1101	13.2889	13.0487
Color2 [A=255, R=169, G=169, B=169]	1	4		O88783	O88783	FA5_MOUSE	F5	Coagulation factor V			0.810256	0.256564	-0.384953	-1.11576	12.4662	11.3591	11.6245	11.3073	11.5092	11.3777	11.3471	11.1212	11.5061	10.9151
Color2 [A=255, R=169, G=169, B=169]	1	4		O88792	O88792	JAM1_MOUSE	F11r	Junctional adhesion molecule A			0.226945	0.758403	0.0803757	0.328876	12.4468	12.5966	12.6924	12.5896	12.5581	12.3948	12.3247	12.3462	12.9491	12.8871
Color2 [A=255, R=169, G=169, B=169]	1	4		O88796	O88796	RPP30_MOUSE	Rpp30	Ribonuclease P protein subunit p30			1.83409	0.138364	0.293227	1.50704	11.3849	11.1677	11.0281	11.1156	11.1318	10.9823	11.4232	11.647	11.2867	11.3564
Color2 [A=255, R=169, G=169, B=169]	1	4		O88803	O88803	LECT2_MOUSE	Lect2	Leukocyte cell-derived chemotaxin-2			1.06127	0.129553	-0.751114	-1.54879	11.6375	10.8113	10.534	9.95128	10.8335	10.6383	9.33319	10.135	10.8575	9.60711
Color2 [A=255, R=255, G=128, B=128]	1	4		O88811	O88811	STAM2_MOUSE	Stam2	Signal transducing adapter molecule 2	+	Lal-/- + Lanifibranor_Lal-/- + vechicle	2.2738	0.0390085	-0.787932	-2.55837	11.7755	11.9182	12.3134	11.7617	12.4008	12.4246	11.1713	11.0707	11.8068	11.1956
Color2 [A=255, R=169, G=169, B=169]	1	4		O88822	O88822	SC5D_MOUSE	Sc5d	Lathosterol oxidase			0.423052	0.43392	0.462828	0.777318	9.83205	11.7198	11.5842	11.3083	11.3295	9.87733	11.8532	11.8087	11.3767	10.5801
Color2 [A=255, R=255, G=128, B=128]	1	4		O88824	O88824	JTB_MOUSE	Jtb	Protein JTB	+	Lal-/- + Lanifibranor_Lal-/- + vechicle	2.20009	0.0338909	-1.03701	-2.71076	11.8464	11.6739	12.0743	11.7829	11.9733	12.2261	10.3755	10.31	11.6845	11.1998
Color2 [A=255, R=255, G=128, B=128]	1	4		O88829	O88829	SIAT9_MOUSE	St3gal5	Lactosylceramide alpha-2,3-sialyltransferase	+	Lal-/- + Lanifibranor_Lal-/- + vechicle	2.5199	0.0280971	0.92781	2.88842	11.7017	11.631	10.9461	10.8791	10.9756	10.9014	12.4085	11.8304	12.206	11.9562
Color2 [A=255, R=255, G=128, B=128]	1	4		O88833	O88833	CP4AA_MOUSE	Cyp4a10	Cytochrome P450 4A10	+	Lal-/- + Lanifibranor_Lal-/- + vechicle	3.12865	0.00432	6.02795	4.85719	12.5387	13.235	12.6763	11.8633	8.69809	8.21663	17.9439	17.3076	16.3575	17.3215
Color2 [A=255, R=169, G=169, B=169]	1	4		O88842	O88842	FGD3_MOUSE	Fgd3	FYVE, RhoGEF and PH domain-containing protein 3			0.819776	0.192736	-0.705735	-1.29488	8.55743	7.95773	8.96722	7.47722	9.15396	8.74568	8.38626	8.33625	6.75597	7.60473
Color2 [A=255, R=169, G=169, B=169]	1	4		O88843	O88843	CRADD_MOUSE	Cradd	Death domain-containing protein CRADD			0.0914655	0.845187	-0.160828	-0.215157	8.92985	10.5327	10.4192	10.0195	10.0576	9.85749	7.6833	11.0237	10.1664	10.3609
Color2 [A=255, R=169, G=169, B=169]	1	4		O88844	O88844	IDHC_MOUSE	Idh1	Isocitrate dehydrogenase [NADP] cytoplasmic			0.454378	0.540815	0.160577	0.612353	18.5373	18.574	19.0014	18.5826	18.2455	18.4431	18.3538	18.7593	18.8635	18.9216
Color2 [A=255, R=169, G=169, B=169]	1	4		O88845	O88845	AKA10_MOUSE	Akap10	A-kinase anchor protein 10, mitochondrial			0.340142	0.539072	-0.289285	-0.615362	11.24	10.2704	10.688	10.3443	10.9014	10.6179	11.2379	10.7553	10.2167	9.3409
Color2 [A=255, R=169, G=169, B=169]	1	4		O88848	O88848	ARL6_MOUSE	Arl6	ADP-ribosylation factor-like protein 6			0.511604	0.356979	-0.537656	-0.905541	9.9549	10.5978	9.49203	9.80759	10.1677	8.39835	8.35664	9.09839	9.08416	10.2558
Color2 [A=255, R=169, G=169, B=169]	1	4		O88851	O88851	RBBP9_MOUSE	Rbbp9	Putative hydrolase RBBP9			1.99037	0.067019	-0.53295	-2.05341	13.4634	12.9416	13.0317	13.25	13.168	12.8992	12.3988	12.3015	12.7272	12.9433
Color2 [A=255, R=169, G=169, B=169]	1	4		O88874	O88874	CCNK_MOUSE	Ccnk	Cyclin-K			1.29216	0.102961	-0.656291	-1.69925	10.0645	10.3302	10.1882	10.6268	10.2047	9.73138	8.7903	9.27831	9.94672	10.1234
Color2 [A=255, R=169, G=169, B=169]	1	4		O88876	O88876	DHRS3_MOUSE	Dhrs3	Short-chain dehydrogenase/reductase 3			0.232888	0.699563	0.13896	0.403722	10.9869	12.1341	11.8613	12.1772	11.5216	11.4838	11.6771	11.7019	11.8481	12.1053
Color2 [A=255, R=169, G=169, B=169]	1	4		O88878	O88878	ZFAN5_MOUSE	Zfand5	AN1-type zinc finger protein 5			0.374202	0.479494	-0.426896	-0.705627	7.74046	6.96597	7.33884	7.5876	8.02711	7.69123	5.83222	7.61517	6.54695	8.53221
Color2 [A=255, R=169, G=169, B=169]	1	4		O88879	O88879	APAF_MOUSE	Apaf1	Apoptotic protease-activating factor 1			1.33219	0.068711	-1.5004	-2.03325	12.0444	11.1103	11.8742	11.6754	12.0949	11.9968	8.04749	10.6473	11.5056	10.9954
Color2 [A=255, R=169, G=169, B=169]	1	4		O88888	O88888	APBA3_MOUSE	Apba3	Amyloid-beta A4 precursor protein-binding family A member 3			0.204071	0.668388	-0.340351	-0.442127	9.65192	10.5827	10.97	10.7949	10.4108	9.91215	7.74608	10.4097	10.9946	11.0365
Color2 [A=255, R=169, G=169, B=169]	1	4		O88895	O88895	HDAC3_MOUSE	Hdac3	Histone deacetylase 3			1.43072	0.123659	-0.430678	-1.58076	9.22675	9.06281	8.95165	8.90827	9.16875	9.18401	8.68958	8.14318	9.12558	8.65377
Color2 [A=255, R=169, G=169, B=169]	1	4		O88907;Q8C5D8	O88907;Q8C5D8	PIAS1_MOUSE;PIAS2_MOUSE	Pias1;Pias2	E3 SUMO-protein ligase PIAS1			1.28088	0.0837133	-0.979057	-1.84689	9.50281	8.71544	9.6733	10.0957	10.3757	10.1129	8.16039	8.04476	9.43169	9.4308
Color2 [A=255, R=169, G=169, B=169]	1	4		O88908	O88908	SOAT2_MOUSE	Soat2	Sterol O-acyltransferase 2			0.905619	0.154801	0.877342	1.43611	12.2589	12.5573	11.937	12.0702	11.307	9.86081	12.8437	12.2929	12.308	12.7255
Color2 [A=255, R=169, G=169, B=169]	1	4		O88935	O88935	SYN1_MOUSE	Syn1	Synapsin-1			0.381322	0.451331	0.588294	0.749163	13.6223	11.7148	11.6611	9.81466	11.4865	12.0438	13.0408	12.7881	11.9562	11.4636
Color2 [A=255, R=255, G=128, B=128]	1	4		O88942	O88942	NFAC1_MOUSE	Nfatc1	Nuclear factor of activated T-cells, cytoplasmic 1	+	Lal-/- + Lanifibranor_Lal-/- + vechicle	1.72339	0.0461751	-1.3967	-2.42408	10.6276	9.70555	9.51783	9.74373	10.1698	10.0081	8.77724	7.77534	10.0203	7.68868
Color2 [A=255, R=169, G=169, B=169]	1	4		O88947	O88947	FA10_MOUSE	F10	Coagulation factor X			0.419015	0.487202	-0.274716	-0.693104	11.9328	11.568	11.3855	11.7402	12.1019	11.7453	10.7284	11.1625	12.2831	11.7096
Color2 [A=255, R=169, G=169, B=169]	1	4		O88951	O88951	LIN7B_MOUSE	Lin7b	Protein lin-7 homolog B			0.209787	0.647146	0.466762	0.468174	11.6638	8.02431	9.69095	10.7124	11.0347	8.42587	11.3106	10.4388	11.2031	8.61596
Color2 [A=255, R=169, G=169, B=169]	1	4		O88952	O88952	LIN7C_MOUSE	Lin7c	Protein lin-7 homolog C			0.12687	0.825875	0.0854545	0.24035	12.6949	13.6753	13.3529	13.1158	13.3677	13.3897	12.7837	13.113	13.7511	13.7582
Color2 [A=255, R=255, G=128, B=128]	1	4		O88958	O88958	GNPI1_MOUSE	Gnpda1	Glucosamine-6-phosphate isomerase 1	+	Lal-/- + Lanifibranor_Lal-/- + vechicle	2.74918	0.0326815	-0.673513	-2.72924	15.5233	15.2062	15.716	15.5242	15.6484	15.6646	14.6053	14.6505	15.0944	15.1442
Color2 [A=255, R=255, G=128, B=128]	1	4		O88962	O88962	CP8B1_MOUSE	Cyp8b1	7-alpha-hydroxycholest-4-en-3-one 12-alpha-hydroxylase	+	Lal-/- + Lanifibranor_Lal-/- + vechicle	2.32627	0.0165289	2.21725	3.29747	11.5912	12.8074	13.1505	12.4695	10.3347	10.922	14.2854	14.15	13.8975	14.0529
Color2 [A=255, R=169, G=169, B=169]	1	4		O88967	O88967	YMEL1_MOUSE	Yme1l1	ATP-dependent zinc metalloprotease YME1L1			0.574525	0.495901	-0.156865	-0.678234	13.4206	13.5893	13.5962	13.4024	13.3563	13.1817	12.9295	13.2038	13.5428	13.3941
Color2 [A=255, R=169, G=169, B=169]	1	4		O88968	O88968	TCO2_MOUSE	Tcn2	Transcobalamin-2			0.0322804	0.94403	0.0525345	0.0788472	9.1417	9.39621	9.31426	8.67974	7.5499	6.91505	8.11707	8.66655	9.24995	8.17448
Color2 [A=255, R=169, G=169, B=169]	1	4		O88983	O88983	STX8_MOUSE	Stx8	Syntaxin-8			0.263411	0.702031	-0.109297	-0.400303	12.644	12.2702	13.1563	12.7225	12.9429	12.5213	12.5172	12.5225	12.8569	12.5045
Color2 [A=255, R=169, G=169, B=169]	1	4		O88986	O88986	KBL_MOUSE	Gcat	2-amino-3-ketobutyrate coenzyme A ligase, mitochondrial			0.508373	0.380289	0.430093	0.865421	12.0509	13.9848	13.3935	13.3529	12.5565	12.3405	13.0655	13.1855	13.5961	13.6593
Color2 [A=255, R=255, G=128, B=128]	1	4		O89001	O89001	CBPD_MOUSE	Cpd	Carboxypeptidase D	+	Lal-/- + Lanifibranor_Lal-/- + vechicle	3.04032	0.0413663	0.483771	2.48655	12.7183	12.3919	12.4055	12.1723	12.4625	12.3522	12.8112	12.9727	12.9272	12.8925
Color2 [A=255, R=169, G=169, B=169]	1	4		O89016	O89016	ABCD4_MOUSE	Abcd4	Lysosomal cobalamin transporter ABCD4			0.189523	0.685374	0.36321	0.421349	12.3897	10.4814	10.5972	9.57157	8.14245	11.2563	10.6669	10.9629	10.1874	11.2614
Color2 [A=255, R=169, G=169, B=169]	1	4		O89017	O89017	LGMN_MOUSE	Lgmn	Legumain			0.785068	0.286198	-0.329771	-1.04609	12.9814	13.1928	13.7561	13.0425	13.3488	13.7113	12.5893	13.2397	13.3185	12.8886
Color2 [A=255, R=169, G=169, B=169]	1	4		O89020	O89020	AFAM_MOUSE	Afm	Afamin			0.12604	0.823916	-0.0902923	-0.24298	11.9965	11.292	11.9091	11.7241	12.1273	12.1784	12.5635	11.617	11.6322	11.3111
Color2 [A=255, R=169, G=169, B=169]	1	4		O89023	O89023	TPP1_MOUSE	Tpp1	Tripeptidyl-peptidase 1			0.7159	0.3434	0.269872	0.932003	16.3499	16.4395	16.1744	16.3508	16.1639	16.1371	16.3528	17.1946	16.4386	16.1706
Color2 [A=255, R=169, G=169, B=169]	1	4		O89026	O89026	ROBO1_MOUSE	Robo1	Roundabout homolog 1			0.190924	0.747645	-0.119395	-0.342208	8.1175	8.65712	8.93013	8.40006	8.67903	8.42653	8.49843	7.68908	8.57738	8.89778
Color2 [A=255, R=169, G=169, B=169]	1	4		O89032	O89032	SPD2A_MOUSE	Sh3pxd2a	SH3 and PX domain-containing protein 2A			1.53929	0.100252	-0.488924	-1.72197	10.2429	10.0389	9.72272	9.71786	9.9978	9.93084	9.48366	9.00315	9.3822	9.94265
Color2 [A=255, R=169, G=169, B=169]	1	4		O89051	O89051	ITM2B_MOUSE	Itm2b	Integral membrane protein 2B			0.0829635	0.897705	0.0407577	0.145803	12.8318	12.6943	12.6978	11.9661	12.9113	12.5596	12.7525	12.4791	12.7343	12.6377
Color2 [A=255, R=169, G=169, B=169]	1	4		O89053	O89053	COR1A_MOUSE	Coro1a	Coronin-1A			1.22403	0.1055	-0.725561	-1.68364	15.667	15.165	14.8969	15.6446	16.0496	15.8178	14.0706	14.5888	15.5341	15.0649
Color2 [A=255, R=169, G=169, B=169]	1	4		O89079	O89079	COPE_MOUSE	Cope	Coatomer subunit epsilon			0.0818463	0.902733	0.0371722	0.139844	12.9289	13.5618	13.2993	13.6125	13.4687	13.0939	13.1212	13.2481	13.6442	13.4453
Color2 [A=255, R=169, G=169, B=169]	1	4		O89086	O89086	RBM3_MOUSE	Rbm3	RNA-binding protein 3			0.48833	0.418503	-0.341507	-0.802488	12.7041	13.7939	13.6629	13.3861	14.1346	14.2335	13.0192	13.0232	13.864	13.3376
Color2 [A=255, R=169, G=169, B=169]	1	4		O89090	O89090	SP1_MOUSE	Sp1	Transcription factor Sp1			0.648909	0.255926	-0.737575	-1.11719	10.4218	9.56735	10.1602	9.58777	10.0037	10.455	9.69029	7.32851	10.0249	10.1366
Color2 [A=255, R=169, G=169, B=169]	1	4		O89103	O89103	C1QR1_MOUSE	Cd93	Complement component C1q receptor			1.3148	0.0686323	-1.61321	-2.03313	11.5249	11.4481	11.0515	12.2131	12.6838	12.4597	8.25184	9.95961	11.7209	11.2022
Color2 [A=255, R=169, G=169, B=169]	1	4		O89106	O89106	FHIT_MOUSE	Fhit	Bis(5'-adenosyl)-triphosphatase			0.470196	0.436825	0.319053	0.771476	10.1	11.2216	10.5221	10.1614	10.0498	9.40196	10.7913	10.5098	10.4047	10.5415
Color2 [A=255, R=169, G=169, B=169]	1	4		O89110	O89110	CASP8_MOUSE	Casp8	Caspase-8			0.852759	0.483949	0.122093	0.699257	12.4483	12.3475	12.5287	12.4987	12.5291	12.4445	12.5512	12.4525	12.8301	12.5191
Color2 [A=255, R=169, G=169, B=169]	1	4		O89112	O89112	LANC1_MOUSE	Lancl1	Glutathione S-transferase LANCL1			0.161521	0.797008	0.0866305	0.28035	13.3556	13.2951	13.3032	13.2345	12.5736	12.5602	13.041	12.9497	13.1588	13.4118
Color2 [A=255, R=255, G=128, B=128]	1	4		P00158	P00158	CYB_MOUSE	Mt-Cyb	Cytochrome b	+	Lal-/- + Lanifibranor_Lal-/- + vechicle	1.67679	0.0427805	1.8025	2.47073	9.59688	11.0529	8.99249	10.3437	8.223	8.35875	10.9661	11.6739	10.4218	11.8601
Color2 [A=255, R=169, G=169, B=169]	1	4		P00186	P00186	CP1A2_MOUSE	Cyp1a2	Cytochrome P450 1A2			0.173336	0.731015	-0.203144	-0.362319	13.5703	15.4547	15.2737	15.1503	14.3993	13.4171	14.3541	14.3386	14.1056	14.566
Color2 [A=255, R=169, G=169, B=169]	1	4		P00329	P00329	ADH1_MOUSE	Adh1	Alcohol dehydrogenase 1			0.925927	0.221251	0.39115	1.2081	19.5877	19.3132	19.3861	18.9949	18.7419	18.7365	19.2746	20.0042	19.4404	19.3523
Color2 [A=255, R=169, G=169, B=169]	1	4		P00375	P00375	DYR_MOUSE	Dhfr	Dihydrofolate reductase			0.280414	0.723074	-0.0845865	-0.372534	14.5466	14.8092	15.0374	14.7289	14.7603	14.4649	14.7754	14.5344	14.8182	14.4319
Color2 [A=255, R=169, G=169, B=169]	1	4		P00397	P00397	COX1_MOUSE	Mtco1	Cytochrome c oxidase subunit 1			0.337614	0.510643	0.423687	0.656471	14.7743	16.1517	15.2837	15.8019	14.8504	13.3499	14.811	15.6398	15.2982	16.0869
Color2 [A=255, R=255, G=128, B=128]	1	4		P00405	P00405	COX2_MOUSE	Mtco2	Cytochrome c oxidase subunit 2	+	Lal-/- + Lanifibranor_Lal-/- + vechicle	1.84686	0.0442201	1.14785	2.45322	16.9699	17.2176	16.8981	17.1478	15.691	15.8852	18.2324	17.845	17.4157	17.6381
Color2 [A=255, R=169, G=169, B=169]	1	4		P00416	P00416	COX3_MOUSE	mt-Co3	Cytochrome c oxidase subunit 3			0.676883	0.225446	0.981266	1.19567	7.76577	9.60001	7.82087	8.98776	6.50195	6.41334	8.32286	8.19365	8.94693	9.85475
Color2 [A=255, R=169, G=169, B=169]	1	4		P00493	P00493	HPRT_MOUSE	Hprt1	Hypoxanthine-guanine phosphoribosyltransferase			0.188502	0.78261	-0.0811257	-0.299354	16.5534	16.6921	16.9797	17.1258	17.0581	17.0237	16.3668	16.8741	16.9748	17.0816
Color2 [A=255, R=169, G=169, B=169]	1	4		P00687	P00687;P00688	AMY1_MOUSE	Amy1	Alpha-amylase 1			0.142898	0.791536	0.12578	0.287038	9.24069	10.6435	9.80284	9.4945	9.39522	9.26891	9.29373	9.8451	9.47593	10.4521
Color2 [A=255, R=169, G=169, B=169]	1	4		P00688	P00688	AMYP_MOUSE	Amy2	Pancreatic alpha-amylase			1.12778	0.0893851	1.46605	1.79849	10.0035	10.0152	7.28334	7.05307	9.29252	8.75639	9.61987	11.1572	9.99669	10.0265
Color2 [A=255, R=169, G=169, B=169]	1	4		P00848	P00848	ATP6_MOUSE	Mtatp6	ATP synthase subunit a			0.680815	0.215852	1.17707	1.22546	8.79537	12.8553	10.3783	11.568	9.39615	9.39283	10.9594	12.1366	10.7264	12.4766
Color2 [A=255, R=169, G=169, B=169]	1	4		P00920	P00920	CAH2_MOUSE	Ca2	Carbonic anhydrase 2			0.2302	0.723197	0.109748	0.372304	15.7395	15.0609	15.113	14.8442	15.0831	14.6994	15.1306	15.0658	15.4576	15.145
Color2 [A=255, R=169, G=169, B=169]	1	4		P01027	P01027	CO3_MOUSE	C3	Complement C3			0.276587	0.641391	-0.172713	-0.47653	16.8798	15.8571	16.018	15.9409	16.056	16.131	15.5953	15.8451	16.6433	15.8139
Color2 [A=255, R=169, G=169, B=169]	1	4		P01029	P01029	CO4B_MOUSE	C4b	Complement C4-B			0.253281	0.686198	0.134297	0.419978	14.6335	13.9211	13.7504	14.073	13.9821	13.8454	13.8218	14.2667	14.6632	13.9225
Color2 [A=255, R=169, G=169, B=169]	1	4		P01592	P01592	IGJ_MOUSE	Jchain	Immunoglobulin J chain			0.479995	0.407086	-0.397565	-0.82093	15.4295	14.0481	15.1091	14.3593	14.4291	15.4805	14.3085	14.2861	13.8437	15.2085
Color2 [A=255, R=169, G=169, B=169]	1	4		P01630	P01630	KV2A6_MOUSE		Ig kappa chain V-II region 7S34.1			0.312204	0.519843	-0.546583	-0.642531	8.49185	9.26141	9.72875	9.50266	11.6376	10.2496	7.74514	8.61821	10.533	10.1652
Color2 [A=255, R=169, G=169, B=169]	1	4		P01631	P01631	KV2A7_MOUSE		Ig kappa chain V-II region 26-10			1.02661	0.120346	-1.01386	-1.5997	13.2202	12.5081	14.0387	13.913	14.0006	14.3018	11.1699	13.5864	12.9136	12.9295
Color2 [A=255, R=169, G=169, B=169]	1	4		P01632	P01632;P01657;P01634	KV1A1_MOUSE	Igkv7-33	Ig kappa chain V-I region S107A			1.24671	0.071093	-1.92444	-1.9951	12.9221	12.6535	11.9825	12.2723	11.9536	12.7595	8.57364	11.9541	8.79033	12.6798
Color2 [A=255, R=169, G=169, B=169]	1	4		P01633	P01633	KV5A1_MOUSE	Igk-V19-17	Ig kappa chain V19-17			0.153218	0.742658	0.289635	0.348083	11.58	9.83462	11.2218	10.7983	10.605	12.2242	12.7454	11.9547	9.21771	11.4167
Color2 [A=255, R=169, G=169, B=169]	1	4		P01635	P01635	KV5A3_MOUSE		Ig kappa chain V-V region K2 (Fragment)			0.149851	0.751523	0.257036	0.337057	13.4306	11.4478	11.9779	10.5475	11.6989	13.1607	11.8334	11.2824	12.743	13.3449
Color2 [A=255, R=169, G=169, B=169]	1	4		P01636	P01636	KV5A4_MOUSE		Ig kappa chain V-V region MOPC 149			0.215655	0.659207	0.299626	0.452394	12.4542	10.2803	11.7219	10.2314	11.1057	11.533	10.766	10.751	12.2982	12.2676
Color2 [A=255, R=169, G=169, B=169]	1	4		P01638	P01638;P01637	KV5A6_MOUSE		Ig kappa chain V-V region L6 (Fragment)			1.13647	0.11792	-0.744835	-1.61545	12.7662	13.7221	13.3385	13.3357	13.2111	13.4052	11.9996	11.9046	12.6143	13.6879
Color2 [A=255, R=169, G=169, B=169]	1	4		P01639	P01639	KV5A7_MOUSE	Gm5571	Ig kappa chain V-V region MOPC 41			0.393342	0.452045	0.497139	0.748024	10.4565	11.0689	8.2434	8.85821	10.0372	10.1242	10.7142	10.2461	9.68501	10.5355
Color2 [A=255, R=169, G=169, B=169]	1	4		P01642	P01642	KV5A9_MOUSE	Gm10881	Ig kappa chain V-V region L7 (Fragment)			0.0538093	0.910822	0.081747	0.127686	11.8401	10.4863	10.6329	10.0911	9.29268	11.7259	10.2439	11.2071	10.3562	11.2325
Color2 [A=255, R=169, G=169, B=169]	1	4		P01644;P01645	P04946;P01646;P01644;P01645;P01647;P01648	KV5AB_MOUSE;KV5AC_MOUSE		Ig kappa chain V-V region HP R16.7			0.114038	0.837311	0.0855028	0.224132	13.5917	13.3061	13.7559	12.6166	12.7523	13.7805	13.5106	13.2966	13.0473	13.6895
Color2 [A=255, R=169, G=169, B=169]	1	4		P01660	P01660	KV3A8_MOUSE		Ig kappa chain V-III region PC 3741/TEPC 111			0.114801	0.803489	-0.248815	-0.272167	11.9666	8.90907	9.53623	9.00947	8.53241	9.51702	7.9358	10.0001	10.8092	8.57352
Color2 [A=255, R=169, G=169, B=169]	1	4		P01671;P01673	P01671;P01673	KV3AJ_MOUSE;KV3AL_MOUSE		Ig kappa chain V-III region PC 7175			0.58264	0.282688	-0.829314	-1.05464	10.9073	9.30972	10.0259	9.69339	9.25196	9.74806	6.6894	9.84579	9.46696	9.97144
Color2 [A=255, R=169, G=169, B=169]	1	4		P01680	P01680	KV4A1_MOUSE		Ig kappa chain V-IV region S107B			0.228166	0.62548	-0.448946	-0.497257	12.8203	11.2884	11.5947	11.2874	11.5733	12.7005	8.7243	12.6044	11.9946	12.3907
Color2 [A=255, R=169, G=169, B=169]	1	4		P01723;P01727	P01728;P01723;P01727	LV1A_MOUSE;LV1E_MOUSE		Ig lambda-1 chain V region			0.229948	0.648651	0.270976	0.466094	12.0567	9.96967	10.9997	10.4383	10.0109	11.3194	11.2887	11.8291	10.494	10.6685
Color2 [A=255, R=169, G=169, B=169]	1	4		P01741	P01741	HVM00_MOUSE		Ig heavy chain V region			0.591231	0.29246	-0.65595	-1.03045	9.88658	10.1123	9.31531	10.1283	8.8976	10.6159	9.32228	7.82739	9.03394	10.4966
Color2 [A=255, R=255, G=128, B=128]	1	4		P01746;P01747	P01746;P01747	HVM02_MOUSE;HVM03_MOUSE		Ig heavy chain V region 93G7	+	Lal-/- + Lanifibranor_Lal-/- + vechicle	1.81329	0.0370836	-1.90788	-2.64373	10.4609	10.5933	12.0349	10.9871	12.1765	13.3204	9.80656	10.2404	8.7572	9.94637
Color2 [A=255, R=169, G=169, B=169]	1	4		P01750	P01750	HVM06_MOUSE		Ig heavy chain V region 102			0.515647	0.36172	0.496849	0.897821	9.0213	8.66822	7.07562	6.92568	8.46253	7.87919	8.23835	8.84491	8.5857	8.34013
Color2 [A=255, R=169, G=169, B=169]	1	4		P01754;P06328	P01753;P01754;P06328	HVM10_MOUSE;HVM49_MOUSE	Ighv1-62-3;Ighv1-72	Ig heavy chain V region 1-62-3			0.319254	0.487962	1.03804	0.69227	13.4794	8.18723	8.9167	7.459	8.54959	9.06229	10.4557	13.0544	10.1091	7.63569
Color2 [A=255, R=169, G=169, B=169]	1	4		P01801	P01801	HVM32_MOUSE		Ig heavy chain V-III region J606			0.899919	0.150482	-0.968459	-1.45232	11.1733	10.7218	12.9842	10.8976	10.8673	11.6313	9.52903	9.8054	11.5489	10.7598
Color2 [A=255, R=169, G=169, B=169]	1	4		P01806;P01807;P01808;P01810	P01806;P01807;P01808;P01809;P01810;P01812;P18524	HVM36_MOUSE;HVM37_MOUSE;HVM38_MOUSE;HVM40_MOUSE		Ig heavy chain V region 441			1.07899	0.101403	-1.2876	-1.71423	12.5673	11.118	12.1163	12.2638	10.8661	13.2007	9.52942	10.2914	12.3415	10.7755
Color2 [A=255, R=169, G=169, B=169]	1	4		P01820	P01819;P01820	HVM44_MOUSE		Ig heavy chain V region PJ14			0.167945	0.740048	-0.193119	-0.350977	9.97739	9.20651	9.04972	9.48771	9.0175	9.53864	9.58602	8.81259	10.3836	7.96365
Color2 [A=255, R=169, G=169, B=169]	1	4		P01831	P01831	THY1_MOUSE	Thy1	Thy-1 membrane glycoprotein			1.69661	0.0510721	-1.17944	-2.3231	12.3551	12.3219	12.5191	13.1301	12.7848	12.9166	10.123	11.76	12.2782	11.806
Color2 [A=255, R=169, G=169, B=169]	1	4		P01837	P01837	IGKC_MOUSE	Igkc	Immunoglobulin kappa constant			0.776091	0.220859	-0.594789	-1.20944	15.8149	14.4566	15.6077	14.7945	15.018	15.9982	13.8213	15.1143	15.0234	14.7885
Color2 [A=255, R=169, G=169, B=169]	1	4		P01843	P01843	LAC1_MOUSE		Ig lambda-1 chain C region			1.43388	0.0708639	-0.994769	-1.99922	12.5629	11.1743	13.2036	12.0756	12.0489	12.8237	11.8228	11.4777	10.9809	10.9988
Color2 [A=255, R=169, G=169, B=169]	1	4		P01844;P01845	P01844;P01845	LAC2_MOUSE;LAC3_MOUSE	Iglc2;Iglc3	Ig lambda-2 chain C region			0.279927	0.573636	-0.381659	-0.566155	8.92588	8.53883	8.88791	9.62148	8.3543	11.091	8.31419	8.48241	8.85854	9.76447
Color2 [A=255, R=169, G=169, B=169]	1	4		P01863;P01865	P01865;P01863;P01864	GCAA_MOUSE;GCAM_MOUSE	Igh-1a;Ighg	Ig gamma-2A chain C region, A allele			0.811601	0.167803	-1.15732	-1.38496	14.1147	14.4868	15.0944	15.0252	15.5445	15.5796	11.3296	14.1253	14.749	15.0637
Color2 [A=255, R=169, G=169, B=169]	1	4		P01864	P01864	GCAB_MOUSE		Ig gamma-2A chain C region secreted form			1.17497	0.0954641	-1.02433	-1.75638	14.5825	14.3906	15.225	15.1404	16.0646	15.9456	13.1524	14.1552	15.2185	14.2757
Color2 [A=255, R=169, G=169, B=169]	1	4		P01867	P01867	IGG2B_MOUSE	Igh-3	Ig gamma-2B chain C region			0.583634	0.300827	-0.629517	-1.01488	16.0284	14.6289	16.3851	15.2704	16.5283	17.3501	14.7914	15.4543	15.6186	15.7451
Color2 [A=255, R=169, G=169, B=169]	1	4		P01868;P01869	P01868;P01869	IGH1M_MOUSE;IGHG1_MOUSE	Ighg1	Ig gamma-1 chain C region secreted form			0.637226	0.28567	-0.543978	-1.04775	14.2132	13.2084	14.1008	14.426	14.3052	15.5978	13.6172	13.3897	13.7644	14.2871
Color2 [A=255, R=169, G=169, B=169]	1	4		P01872	P01872	IGHM_MOUSE	Ighm	Immunoglobulin heavy constant mu			0.0648355	0.90338	-0.0607752	-0.139112	14.0751	12.7381	13.5482	13.1657	13.8601	13.8351	13.1663	13.1983	14.3058	13.2347
Color2 [A=255, R=169, G=169, B=169]	1	4		P01878	P01878	IGHA_MOUSE		Ig alpha chain C region			0.0556995	0.907511	-0.0864532	-0.132404	15.6327	13.3453	14.5315	13.006	13.2713	14.913	14.2013	14.2709	13.6656	13.9829
Color2 [A=255, R=169, G=169, B=169]	1	4		P01887	P01887	B2MG_MOUSE	B2m	Beta-2-microglobulin			0.433314	0.551545	-0.159041	-0.595738	15.5414	15.142	15.6909	15.2339	15.8058	15.8436	15.2581	15.2777	15.6475	15.3523
Color2 [A=255, R=169, G=169, B=169]	1	4		P01898	P01898	HA10_MOUSE	H2-Q10	H-2 class I histocompatibility antigen, Q10 alpha chain			1.08971	0.130586	0.683549	1.54336	11.732	13.3652	13.0217	13.3621	12.8971	12.8092	13.1613	13.3015	13.7293	14.0003
Color2 [A=255, R=169, G=169, B=169]	1	4		P01899	P01897;P01899	HA11_MOUSE	H2-D1	H-2 class I histocompatibility antigen, D-B alpha chain			1.10815	0.216798	-0.309616	-1.22276	15.916	16.0873	16.1403	16.4492	15.8761	15.9747	15.3743	15.774	15.8961	16.0128
Color2 [A=255, R=169, G=169, B=169]	1	4		P01901	P01901	HA1B_MOUSE	H2-K1	H-2 class I histocompatibility antigen, K-B alpha chain			0.730795	0.354581	-0.244845	-0.909571	14.6517	14.7216	15.0527	15.1119	14.7575	14.636	14.1844	14.4395	14.9441	14.7402
Color2 [A=255, R=169, G=169, B=169]	1	4		P01902	P06339;P01902;P14432	HA1D_MOUSE	H2-K1	H-2 class I histocompatibility antigen, K-D alpha chain			0.837103	0.189884	-0.683346	-1.30466	10.3292	9.70743	10.9557	11.0492	10.6909	10.9561	8.70851	10.4748	10.4884	10.0539
Color2 [A=255, R=169, G=169, B=169]	1	4		P01942	P01942	HBA_MOUSE	Hba	Hemoglobin subunit alpha			0.07941	0.880769	0.0748995	0.168848	19.5688	18.7279	18.6509	17.7534	19.1823	18.489	18.9125	19.0919	18.8937	18.3164
Color2 [A=255, R=169, G=169, B=169]	1	4		P02088	P02088	HBB1_MOUSE	Hbb-b1	Hemoglobin subunit beta-1			0.164367	0.764459	0.135084	0.320909	20.8587	19.8798	19.7182	19.1289	19.6899	19.5097	20.0432	20.2314	19.9643	19.4916
Color2 [A=255, R=169, G=169, B=169]	1	4		P02301;P68433;P84228;P84244	P68433;P84244;P84228;P02301	H31_MOUSE;H32_MOUSE;H33_MOUSE;H3C_MOUSE	H3-3a;H3-5;H3c1;H3c2	Histone H3.3C			1.00841	0.124474	-0.993928	-1.57541	19.1279	16.6987	18.6161	18.2571	18.7334	19.1579	17.469	16.7234	18.2774	17.2819
Color2 [A=255, R=169, G=169, B=169]	1	4		P02463	P02463	CO4A1_MOUSE	Col4a1	Collagen alpha-1(IV) chain			0.116358	0.850673	-0.0641551	-0.208707	12.6995	12.5128	12.453	13.2936	13.0687	12.73	12.3471	12.6109	13.0419	12.9152
Color2 [A=255, R=169, G=169, B=169]	1	4		P02468	P02468	LAMC1_MOUSE	Lamc1	Laminin subunit gamma-1			1.19155	0.120404	-0.6322	-1.60125	13.3465	12.336	12.7009	12.896	13.7172	13.4086	12.2727	12.0727	12.8678	12.5281
Color2 [A=255, R=169, G=169, B=169]	1	4		P02469	P02469	LAMB1_MOUSE	Lamb1	Laminin subunit beta-1			1.58196	0.0687086	-0.801842	-2.03192	12.1962	11.1717	11.5786	11.9298	12.6909	12.3974	10.9936	11.4314	11.2883	11.0558
Color2 [A=255, R=169, G=169, B=169]	1	4		P02535	P02535	K1C10_MOUSE	Krt10	Keratin, type I cytoskeletal 10			0.587416	0.288157	0.724278	1.04134	15.0358	14.6414	14.9753	15.8639	15.4875	14.4067	17.7843	14.9118	15.1609	15.3138
Color2 [A=255, R=169, G=169, B=169]	1	4		P02798	P02798	MT2_MOUSE	Mt2	Metallothionein-2			0.00656653	0.988515	-0.0154249	-0.0172361	11.3325	8.82442	8.82595	8.1421	10.4376	11.7252	9.32438	9.41141	10.5452	10.1824
Color2 [A=255, R=169, G=169, B=169]	1	4		P02802	P02802	MT1_MOUSE	Mt1	Metallothionein-1			1.23096	0.0796383	1.32718	1.88909	10.3267	8.86513	9.37282	6.8799	8.11436	9.08064	10.2547	10.1816	10.0781	9.88736
Color2 [A=255, R=169, G=169, B=169]	1	4		P03888	P03888	NU1M_MOUSE	Mtnd1	NADH-ubiquinone oxidoreductase chain 1			1.37667	0.0823678	0.80827	1.86097	11.9929	13.6849	13.0478	13.0485	12.3651	12.209	13.421	13.7403	13.5945	13.376
Color2 [A=255, R=169, G=169, B=169]	1	4		P03893	P03893	NU2M_MOUSE	Mtnd2	NADH-ubiquinone oxidoreductase chain 2			0.720443	0.244864	0.573805	1.14526	8.96881	9.42383	8.3073	9.40482	8.28801	8.52207	9.32163	10.0084	8.34872	9.89301
Color2 [A=255, R=169, G=169, B=169]	1	4		P03899	P03899	NU3M_MOUSE	Mtnd3	NADH-ubiquinone oxidoreductase chain 3			1.48325	0.0618677	1.19447	2.11839	11.8857	13.3716	12.344	12.2595	11.0539	11.4412	13.5821	13.3441	12.4695	13.6195
Color2 [A=255, R=169, G=169, B=169]	1	4		P03911	P03911	NU4M_MOUSE	Mtnd4	NADH-ubiquinone oxidoreductase chain 4			1.09845	0.122773	0.756802	1.58597	11.2933	13.0762	12.3996	12.4321	11.8359	11.2943	12.7664	12.807	12.5076	13.1672
Color2 [A=255, R=169, G=169, B=169]	1	4		P03921	P03921	NU5M_MOUSE	Mtnd5	NADH-ubiquinone oxidoreductase chain 5			0.380883	0.500788	0.309104	0.671388	12.0261	13.4769	12.7928	12.9707	12.1184	11.8385	12.3745	12.8956	12.8144	13.3009
Color2 [A=255, R=169, G=169, B=169]	1	4		P03930	P03930	ATP8_MOUSE	Mtatp8	ATP synthase protein 8			1.50713	0.0571094	1.37156	2.19306	15.4585	15.3596	15.0992	14.7202	13.0401	13.6714	16.4445	15.6675	15.6141	15.9928
Color2 [A=255, R=169, G=169, B=169]	1	4		P03953	P03953	CFAD_MOUSE	Cfd	Complement factor D			0.496854	0.401964	-0.376748	-0.829484	9.76625	10.3907	10.4183	9.71311	9.66013	10.1971	8.57649	9.6992	10.4062	9.90812
Color2 [A=255, R=169, G=169, B=169]	1	4		P03958	P03958	ADA_MOUSE	Ada	Adenosine deaminase			1.61043	0.107356	-0.422184	-1.6704	12.1033	12.3615	12.2293	12.2489	12.0289	12.3086	11.4081	11.5974	12.1758	11.9837
Color2 [A=255, R=169, G=169, B=169]	1	4		P03987	P03987	IGHG3_MOUSE		Ig gamma-3 chain C region			0.038187	0.934167	-0.0577112	-0.0917397	12.4278	10.1657	11.62	11.0851	12.2921	11.4244	11.4439	12.0354	11.984	10.316
Color2 [A=255, R=169, G=169, B=169]	1	4		P04104	Q9R0H5;P04104;Q6NXH9;Q6IFZ6;Q6IFZ9	K2C1_MOUSE	Krt1	Keratin, type II cytoskeletal 1			0.510466	0.325738	-0.857079	-0.964658	14.2412	15.1214	16.5804	16.8932	15.8577	15.2263	16.3178	13.1401	15.8565	13.8709
Color2 [A=255, R=169, G=169, B=169]	1	4		P04117	P04117	FABP4_MOUSE	Fabp4	Fatty acid-binding protein, adipocyte			1.0336	0.196029	-0.387299	-1.27909	17.0554	16.1528	16.8509	16.4259	16.5413	16.9865	15.9667	16.2673	16.5207	16.3712
Color2 [A=255, R=169, G=169, B=169]	1	4		P04186	P04186	CFAB_MOUSE	Cfb	Complement factor B			1.14335	0.136283	-0.566117	-1.5174	14.705	13.8023	13.9432	14.2134	14.417	14.6912	13.2426	13.4069	14.2929	13.9747
Color2 [A=255, R=169, G=169, B=169]	1	4		P04187	P04187	GRAB_MOUSE	Gzmb	Granzyme B(G,H)			0.126809	0.790345	-0.211105	-0.28857	9.91407	8.27932	9.6802	8.91532	8.55782	10.1999	7.24574	9.63969	9.2817	10.0195
Color2 [A=255, R=169, G=169, B=169]	1	4		P04202	P04202	TGFB1_MOUSE	Tgfb1	Transforming growth factor beta-1 proprotein			0.623937	0.280392	-0.627971	-1.06058	10.572	8.67933	10.1451	9.89898	9.96963	10.8684	9.76652	9.83526	9.73968	8.23563
Color2 [A=255, R=169, G=169, B=169]	1	4		P04230;P04231;P18468;P18469	P18468;P20040;P04231;P04230;P18469;P01915	HB21_MOUSE;HB23_MOUSE;HB2I_MOUSE;HB2J_MOUSE	H2-Eb1	H-2 class II histocompatibility antigen, E-B beta chain			0.799601	0.206012	-0.63896	-1.25042	8.95601	8.40474	8.93116	9.50978	8.13307	8.75361	8.79566	7.28399	8.92036	7.56973
Color2 [A=255, R=169, G=169, B=169]	1	4		P04247	P04247	MYG_MOUSE	Mb	Myoglobin			0.0183288	0.969974	-0.0295392	-0.045269	9.98805	10.2195	8.83649	9.16132	10.5799	8.1228	8.42508	9.81945	9.5958	9.9802
Color2 [A=255, R=169, G=169, B=169]	1	4		P04441	P04441	HG2A_MOUSE	Cd74	H-2 class II histocompatibility antigen gamma chain			1.03107	0.119288	-1.03141	-1.60875	14.5335	12.4109	14.7102	13.9437	12.7877	14.2398	12.0483	13.5207	12.6937	12.6956
Color2 [A=255, R=169, G=169, B=169]	1	4		P04627	P04627	ARAF_MOUSE	Araf	Serine/threonine-protein kinase A-Raf			0.151541	0.806263	0.08483	0.268012	12.3237	13.0746	12.9741	12.6425	12.0043	12.5332	12.7635	12.4061	12.771	12.7671
Color2 [A=255, R=169, G=169, B=169]	1	4		P04919	P04919	B3AT_MOUSE	Slc4a1	Band 3 anion transport protein			0.157186	0.788988	-0.102806	-0.290369	14.9473	14.7721	14.4761	14.2179	15.2922	14.3245	14.5133	14.0933	14.9634	14.7055
Color2 [A=255, R=169, G=169, B=169]	1	4		P04945	P04945	KV6AB_MOUSE		Ig kappa chain V-VI region NQ2-6.1			0.402825	0.430452	0.610486	0.782667	10.4961	8.01964	8.60918	7.42534	7.01472	8.54014	9.94149	8.72711	8.84161	8.33518
Color2 [A=255, R=169, G=169, B=169]	1	4		P05063	P05063	ALDOC_MOUSE	Aldoc	Fructose-bisphosphate aldolase C			0.296362	0.62469	-0.175392	-0.498911	12.6498	12.9321	13.4921	13.1063	12.8198	12.8298	12.0708	12.8132	13.1508	13.1502
Color2 [A=255, R=255, G=128, B=128]	1	4		P05064	P05064	ALDOA_MOUSE	Aldoa	Fructose-bisphosphate aldolase A	+	Lal-/- + Lanifibranor_Lal-/- + vechicle	2.19517	0.0398162	-0.820003	-2.53162	17.7265	17.0401	17.5856	17.2963	17.5519	17.6674	16.0007	16.7238	17.0308	16.8765
Color2 [A=255, R=169, G=169, B=169]	1	4		P05132	P05132	KAPCA_MOUSE	Prkaca	cAMP-dependent protein kinase catalytic subunit alpha			0.114482	0.824753	0.116416	0.241573	10.3422	11.3131	10.5668	11.1405	10.2651	10.454	9.90381	10.7351	10.7351	11.8128
Color2 [A=255, R=169, G=169, B=169]	1	4		P05201	P05201	AATC_MOUSE	Got1	Aspartate aminotransferase, cytoplasmic			0.845358	0.201145	0.570132	1.2647	17.4216	18.2222	18.0837	17.362	16.603	16.8164	17.5793	18.21	18.1505	18.0133
Color2 [A=255, R=169, G=169, B=169]	1	4		P05202	P05202	AATM_MOUSE	Got2	Aspartate aminotransferase, mitochondrial			1.80691	0.0642728	0.668228	2.09855	17.9896	18.4076	18.2552	17.9543	17.4676	17.3771	18.6387	18.7396	18.5175	18.4113
Color2 [A=255, R=169, G=169, B=169]	1	4		P05213;P68369	P68369;P05213	TBA1A_MOUSE;TBA1B_MOUSE	Tuba1a;Tuba1b	Tubulin alpha-1B chain			1.41871	0.0661773	-1.28023	-2.0773	12.1391	11.5971	12.8234	12.6849	13.5024	13.2104	11.5073	10.0841	12.3512	11.5748
Color2 [A=255, R=169, G=169, B=169]	1	4		P05366	P05367;P05366	SAA1_MOUSE	Saa1	Serum amyloid A-1 protein			0.165393	0.720279	0.337482	0.376048	13.5108	10.4173	9.39518	9.98502	10.1501	11.05	10.6632	12.12	11.085	10.4872
Color2 [A=255, R=169, G=169, B=169]	1	4		P05480	P05480;P39688;Q04736	SRC_MOUSE	Src	Neuronal proto-oncogene tyrosine-protein kinase Src			0.678183	0.284985	-0.454892	-1.04915	13.7469	12.9196	13.3615	12.0659	12.3206	12.99	12.5657	12.3808	12.689	12.1479
Color2 [A=255, R=169, G=169, B=169]	1	4		P05555	P05555	ITAM_MOUSE	Itgam	Integrin alpha-M			1.30591	0.0740878	-1.22876	-1.94672	14.1758	13.1759	13.51	14.0831	15.0623	14.8184	11.9708	12.5307	14.2328	12.901
Color2 [A=255, R=169, G=169, B=169]	1	4		P05622	P05622	PGFRB_MOUSE	Pdgfrb	Platelet-derived growth factor receptor beta			0.787031	0.237915	-0.481677	-1.16414	9.57082	9.89423	10.4481	10.7025	10.5209	10.4586	10.2511	8.96939	9.97424	9.94199
Color2 [A=255, R=169, G=169, B=169]	1	4		P05784	P05784	K1C18_MOUSE	Krt18	Keratin, type I cytoskeletal 18			0.492053	0.510689	0.173729	0.65655	17.2671	17.5119	17.5401	17.1032	17.0132	17.0541	17.2994	17.2356	17.8538	17.2991
Color2 [A=255, R=169, G=169, B=169]	1	4		P05977	P05977	MYL1_MOUSE	Myl1	Myosin light chain 1/3, skeletal muscle isoform			0.361822	0.472284	0.567853	0.718343	14.6059	11.6066	12.0612	11.866	12.0394	12.0578	13.4875	13.5994	13.2202	11.4556
Color2 [A=255, R=169, G=169, B=169]	1	4		P06151	P06151	LDHA_MOUSE	Ldha	L-lactate dehydrogenase A chain			0.753347	0.289967	-0.3453	-1.03725	20.0417	19.293	19.9132	19.5538	20.0529	19.9301	19.0201	19.4045	20.0579	19.326
Color2 [A=255, R=169, G=169, B=169]	1	4		P06330	P06330	HVM51_MOUSE		Ig heavy chain V region AC38 205.12			0.333493	0.558065	-0.248119	-0.587054	14.8501	13.4815	14.1985	13.8768	13.5474	14.6586	13.8472	13.8898	13.4067	14.2726
Color2 [A=255, R=169, G=169, B=169]	1	4		P06537	P06537	GCR_MOUSE	Nr3c1	Glucocorticoid receptor			2.07569	0.0883548	-0.376232	-1.80605	12.3374	12.1943	12.5376	12.125	12.5042	12.0797	11.898	11.825	12.0763	11.8812
Color2 [A=255, R=169, G=169, B=169]	1	4		P06683	P06683	CO9_MOUSE	C9	Complement component C9			1.06717	0.102233	-1.30096	-1.7033	12.4333	10.2057	9.77391	10.4873	11.4171	11.3856	9.92955	8.1252	10.7837	9.75959
Color2 [A=255, R=169, G=169, B=169]	1	4		P06684	P06684	CO5_MOUSE	C5	Complement C5			0.0173513	0.976244	-0.00992846	-0.0335462	12.5465	11.7459	11.741	11.9017	12.2004	11.8581	11.7065	11.9556	12.3773	11.9166
Color2 [A=255, R=169, G=169, B=169]	1	4		P06728	P06728	APOA4_MOUSE	Apoa4	Apolipoprotein A-IV			0.425419	0.510675	-0.218709	-0.656681	16.1016	15.8697	15.9761	15.2858	16.178	16.1909	15.3296	15.5876	16.2603	15.6823
Color2 [A=255, R=169, G=169, B=169]	1	4		P06745	P06745	G6PI_MOUSE	Gpi	Glucose-6-phosphate isomerase			2.21277	0.0837781	-0.36862	-1.84415	16.2596	15.9538	16.0399	16.141	16.2167	16.1074	15.5064	15.6598	15.8778	15.9604
Color2 [A=255, R=169, G=169, B=169]	1	4		P06797	P06797	CATL1_MOUSE	Ctsl	Procathepsin L			1.62392	0.0719148	-0.67583	-1.97182	13.1158	13.3947	13.8723	13.6389	13.7307	14.025	12.5261	12.662	13.1404	13.4864
Color2 [A=255, R=169, G=169, B=169]	1	4		P06800	P06800	PTPRC_MOUSE	Ptprc	Receptor-type tyrosine-protein phosphatase C			1.84178	0.051554	-0.86845	-2.2912	13.4013	12.8675	13.3052	13.6864	13.891	13.9384	12.0015	12.6214	13.0988	12.8644
Color2 [A=255, R=255, G=128, B=128]	1	4		P06801	P06801	MAOX_MOUSE	Me1	NADP-dependent malic enzyme	+	Lal-/- + Lanifibranor_Lal-/- + vechicle	3.61145	0.004	2.26745	4.90195	13.9483	14.9556	14.493	14.3296	13.725	13.1561	16.8579	16.421	15.8321	16.3638
Color2 [A=255, R=169, G=169, B=169]	1	4		P06802	P06802	ENPP1_MOUSE	Enpp1	Ectonucleotide pyrophosphatase/phosphodiesterase family member 1			0.305836	0.739475	-0.0692914	-0.352076	12.6821	12.4898	12.6568	12.8656	12.8226	12.6731	12.7073	12.3753	12.7639	12.6697
Color2 [A=255, R=169, G=169, B=169]	1	4		P06909	P06909	CFAH_MOUSE	Cfh	Complement factor H			0.660979	0.275793	-0.537478	-1.07007	15.3219	13.8964	13.6246	14.0351	14.5437	14.5552	13.1096	13.6448	14.6667	13.747
Color2 [A=255, R=169, G=169, B=169]	1	4		P07091	P07091	S10A4_MOUSE	S100a4	Protein S100-A4			0.223648	0.627726	0.482433	0.493488	12.8171	11.2541	11.6247	12.3708	14.1136	13.735	14.3854	13.7727	13.7091	10.6727
Color2 [A=255, R=169, G=169, B=169]	1	4		P07214	P07214	SPRC_MOUSE	Sparc	SPARC			1.90111	0.0654485	-0.599253	-2.08729	10.8064	10.8196	10.3527	10.3175	10.7776	10.9702	9.96653	9.68378	10.4122	10.2365
Color2 [A=255, R=169, G=169, B=169]	1	4		P07309	P07309	TTHY_MOUSE	Ttr	Transthyretin			0.500339	0.42729	-0.299853	-0.788412	15.6782	15.727	16.9054	15.9542	16.5792	16.2809	15.8439	15.4528	16.1268	16.1269
Color2 [A=255, R=169, G=169, B=169]	1	4		P07310	P07310	KCRM_MOUSE	Ckm	Creatine kinase M-type			0.647989	0.303901	-0.433614	-1.00908	11.7202	11.1984	10.8205	10.3577	12.0871	10.8085	10.7471	10.6911	10.8626	10.6262
Color2 [A=255, R=169, G=169, B=169]	1	4		P07356	P07356	ANXA2_MOUSE	Anxa2	Annexin A2			0.90756	0.194514	-0.511419	-1.28719	17.1507	16.244	16.6537	17.0056	17.4931	17.4393	15.9229	16.4195	16.9162	16.6866
Color2 [A=255, R=169, G=169, B=169]	1	4		P07361	P07361	A1AG2_MOUSE	Orm2	Alpha-1-acid glycoprotein 2			0.319407	0.505328	-0.638329	-0.664758	14.6457	11.3583	10.7846	10.9549	11.5292	12.2166	10.2336	12.05	12.479	10.3436
Color2 [A=255, R=169, G=169, B=169]	1	4		P07607	P07607	TYSY_MOUSE	Tyms	Thymidylate synthase			0.0450643	0.921576	0.0834608	0.110852	9.75737	6.7135	6.89069	8.09453	8.50112	8.10174	8.71891	8.7667	7.7988	7.08874
Color2 [A=255, R=169, G=169, B=169]	1	4		P07724	P07724	ALBU_MOUSE	Alb	Albumin			0.0358325	0.956032	0.0165434	0.0633265	18.9301	18.8456	19.0015	18.9167	19.1962	19.3683	18.874	18.7721	19.4852	19.1071
Color2 [A=255, R=169, G=169, B=169]	1	4		P07742	P07742	RIR1_MOUSE	Rrm1	Ribonucleoside-diphosphate reductase large subunit			1.18499	0.210199	-0.296052	-1.24034	12.3314	11.782	11.8748	12.1727	12.0129	12.1046	11.6821	11.4468	11.9708	11.9017
Color2 [A=255, R=169, G=169, B=169]	1	4		P07758;Q00896	P07758;Q00896	A1AT1_MOUSE;A1AT3_MOUSE	Serpina1a;Serpina1c	Alpha-1-antitrypsin 1-1			1.15028	0.117458	-0.724119	-1.61785	14.5158	15.2798	14.9461	15.0694	15.3914	15.5289	13.555	14.1299	15.3113	14.5949
Color2 [A=255, R=169, G=169, B=169]	1	4		P07759	P07759	SPA3K_MOUSE	Serpina3k	Serine protease inhibitor A3K			0.0674527	0.903315	-0.054038	-0.139049	14.8934	15.4919	14.4381	14.6055	14.8852	14.8966	14.1291	14.5765	15.3091	15.243
Color2 [A=255, R=169, G=169, B=169]	1	4		P07901	P07901	HS90A_MOUSE	Hsp90aa1	Heat shock protein HSP 90-alpha			0.525674	0.551995	0.127975	0.595251	16.2714	16.6289	16.6747	16.6107	16.59	16.3406	16.4461	16.5195	16.8147	16.809
Color2 [A=255, R=169, G=169, B=169]	1	4		P08003	P08003	PDIA4_MOUSE	Pdia4	Protein disulfide-isomerase A4			1.09093	0.217044	-0.314444	-1.22069	16.3404	16.1554	16.497	16.3659	16.3809	16.2646	15.6336	15.9238	16.5213	15.9996
Color2 [A=255, R=169, G=169, B=169]	1	4		P08030	P08030	APT_MOUSE	Aprt	Adenine phosphoribosyltransferase			0.539043	0.40104	0.310265	0.83127	15.6817	15.3791	15.0325	15.3896	15.8218	15.1303	16.4415	15.869	15.1485	15.4055
Color2 [A=255, R=169, G=169, B=169]	1	4		P08032	P08032	SPTA1_MOUSE	Spta1	Spectrin alpha chain, erythrocytic 1			0.134257	0.81554	-0.0921702	-0.254614	12.0509	11.512	11.4284	10.9463	12.3191	11.4184	11.5651	11.551	11.7009	11.2645
Color2 [A=255, R=255, G=128, B=128]	1	4		P08071	P08071	TRFL_MOUSE	Ltf	Lactotransferrin	+	Lal-/- + Lanifibranor_Lal-/- + vechicle	1.73783	0.0464692	-1.32253	-2.41527	15.8345	13.8111	14.5565	14.6126	15.1375	15.0179	12.76	13.5281	14.4711	13.2639
Color2 [A=255, R=255, G=128, B=128]	1	4		P08101	P08101	FCGR2_MOUSE	Fcgr2	Low affinity immunoglobulin gamma Fc region receptor II	+	Lal-/- + Lanifibranor_Lal-/- + vechicle	2.85631	0.0306992	-0.669753	-2.78901	15.0096	14.837	14.8846	14.7314	15.1716	15.2137	13.985	14.3173	14.6068	14.3105
Color2 [A=255, R=169, G=169, B=169]	1	4		P08103	P08103	HCK_MOUSE	Hck	Tyrosine-protein kinase HCK			1.97618	0.0544272	-0.684978	-2.23548	13.2548	13.1868	13.3505	13.3106	13.2881	13.8494	12.0915	12.7316	13.0637	12.8666
Color2 [A=255, R=169, G=169, B=169]	1	4		P08113	P08113	ENPL_MOUSE	Hsp90b1	Endoplasmin			1.30429	0.170828	-0.337523	-1.3717	18.4966	18.5772	18.8181	18.7448	18.7684	18.725	17.94	18.3621	18.7555	18.3457
Color2 [A=255, R=169, G=169, B=169]	1	4		P08121	P08121	CO3A1_MOUSE	Col3a1	Collagen alpha-1(III) chain			1.48681	0.0513951	-2.21751	-2.3114	14.2857	12.3696	13.0492	13.981	15.1021	15.0878	11.8371	9.4399	13.2168	12.5532
Color2 [A=255, R=169, G=169, B=169]	1	4		P08122	P08122	CO4A2_MOUSE	Col4a2	Collagen alpha-2(IV) chain			1.0269	0.161715	-0.541799	-1.4066	15.3715	14.5646	15.0614	15.2927	15.6595	15.3693	14.2897	14.1436	15.1603	15.1186
Color2 [A=255, R=169, G=169, B=169]	1	4		P08207	P08207	S10AA_MOUSE	S100a10	Protein S100-A10			0.352638	0.573758	-0.190464	-0.56594	16.2331	15.5897	15.2891	15.5961	16.3204	15.7505	15.9184	15.3053	15.7985	15.4019
Color2 [A=255, R=169, G=169, B=169]	1	4		P08226	P08226	APOE_MOUSE	Apoe	Apolipoprotein E			1.45437	0.102235	0.521567	1.70468	16.7594	17.1596	16.4347	16.7073	16.3076	16.2932	16.9089	17.2615	16.8727	17.4845
Color2 [A=255, R=169, G=169, B=169]	1	4		P08228	P08228	SODC_MOUSE	Sod1	Superoxide dismutase [Cu-Zn]			2.29946	0.0511799	0.588258	2.31969	17.6815	17.8249	18.271	17.716	17.8254	17.9244	18.5988	18.7128	18.4547	18.0822
Color2 [A=255, R=169, G=169, B=169]	1	4		P08249	P08249	MDHM_MOUSE	Mdh2	Malate dehydrogenase, mitochondrial			0.943711	0.261188	0.292492	1.10459	17.4948	17.9854	17.8131	17.4989	17.2905	17.1385	17.7138	17.8678	17.9097	17.8261
Color2 [A=255, R=169, G=169, B=169]	1	4		P08508	P08508	FCGR3_MOUSE	Fcgr3	Low affinity immunoglobulin gamma Fc region receptor III			0.860045	0.144124	-1.43699	-1.47822	11.8261	11.6657	11.4809	12.4244	12.1798	12.199	7.29744	11.6962	11.6945	11.4145
Color2 [A=255, R=169, G=169, B=169]	1	4		P08556	P08556	RASN_MOUSE	Nras	GTPase NRas			2.30231	0.0999691	0.313335	1.72435	11.666	11.8016	11.6939	11.7049	11.7151	12.0182	11.9531	12.0965	12.0367	12.2334
Color2 [A=255, R=169, G=169, B=169]	1	4		P08607	P08607	C4BPA_MOUSE	C4bpa	C4b-binding protein			0.754702	0.243375	-0.509839	-1.14987	13.0694	12.8738	12.4072	12.5794	13.6436	13.222	12.4187	12.0463	13.3829	11.9764
Color2 [A=255, R=169, G=169, B=169]	1	4		P08752	P08752	GNAI2_MOUSE	Gnai2	Guanine nucleotide-binding protein G(i) subunit alpha-2			1.74871	0.0706971	-0.613548	-2.00184	17.0837	16.6637	17.0661	17.1503	17.3698	17.6172	16.115	16.7349	16.8306	16.4991
Color2 [A=255, R=169, G=169, B=169]	1	4		P08775	P08775	RPB1_MOUSE	Polr2a	DNA-directed RNA polymerase II subunit RPB1			1.92478	0.0826226	-0.435121	-1.85689	13.0175	12.3781	12.6296	12.7271	12.8698	12.6302	12.1664	12.3453	12.4984	12.0842
Color2 [A=255, R=169, G=169, B=169]	1	4		P08882	P08882	GRAC_MOUSE	Gzmc	Granzyme C			0.423566	0.419308	-0.559989	-0.801324	11.0551	8.25948	10.811	9.74708	10.2029	11.0519	8.90615	9.68844	10.3719	9.5452
Color2 [A=255, R=169, G=169, B=169]	1	4		P08905	P08905;P17897	LYZ2_MOUSE	Lyz2	Lysozyme C-2			1.09497	0.144667	-0.56263	-1.47619	16.8311	16.0849	16.6056	16.2903	16.6495	16.8928	15.4775	16.7074	16.2405	15.5602
Color2 [A=255, R=169, G=169, B=169]	1	4		P09055	P09055	ITB1_MOUSE	Itgb1	Integrin beta-1			2.05409	0.0666732	-0.518808	-2.06833	15.1583	15.025	14.9477	14.8939	15.1708	15.2288	14.2533	14.2629	14.8558	14.8358
Color2 [A=255, R=169, G=169, B=169]	1	4		P09103	P09103	PDIA1_MOUSE	P4hb	Protein disulfide-isomerase			0.102655	0.905078	0.0268127	0.136022	17.9598	17.9402	18.0101	17.7881	17.9337	17.8132	17.7481	18.0541	18.1817	17.7534
Color2 [A=255, R=255, G=128, B=128]	1	4		P09242	P09242	PPBT_MOUSE	Alpl	Alkaline phosphatase, tissue-nonspecific isozyme	+	Lal-/- + Lanifibranor_Lal-/- + vechicle	2.20887	0.0389186	-0.852366	-2.57233	13.0031	12.4984	12.719	12.9407	13.3955	12.9437	12.2921	11.6143	12.5605	11.7905
Color2 [A=255, R=169, G=169, B=169]	1	4		P09405	P09405	NUCL_MOUSE	Ncl	Nucleolin			0.0081574	0.988868	0.0051477	0.0163975	16.6387	15.741	16.1035	15.7539	16.2332	16.3174	16.3051	16.1642	16.3789	15.6975
Color2 [A=255, R=169, G=169, B=169]	1	4		P09411	P09411	PGK1_MOUSE	Pgk1	Phosphoglycerate kinase 1			0.894488	0.317482	-0.23165	-0.980558	18.886	18.7691	19.1048	18.5738	18.9919	18.7861	18.3823	18.5242	18.9627	18.612
Color2 [A=255, R=169, G=169, B=169]	1	4		P09470	P09470	ACE_MOUSE	Ace	Angiotensin-converting enzyme			1.24024	0.0768276	-1.42277	-1.9176	13.2032	11.5291	11.9195	13.7518	13.4897	13.7949	10.5665	10.7462	12.1898	12.5985
Color2 [A=255, R=169, G=169, B=169]	1	4		P09528	P09528	FRIH_MOUSE	Fth1	Ferritin heavy chain			1.63631	0.0818949	-0.557717	-1.86529	18.0058	17.5811	18.0137	17.3668	17.5978	18.3703	17.1422	17.4939	17.2264	17.197
Color2 [A=255, R=169, G=169, B=169]	1	4		P09541	P09541	MYL4_MOUSE	Myl4	Myosin light chain 4			0.86506	0.308402	-0.252233	-0.999454	13.1967	12.5431	12.7412	12.7873	12.6663	13.0523	12.3138	12.4935	12.7995	12.7088
Color2 [A=255, R=169, G=169, B=169]	1	4		P09581	P09581	CSF1R_MOUSE	Csf1r	Macrophage colony-stimulating factor 1 receptor			1.03097	0.180432	-0.448038	-1.33711	12.5539	12.0757	12.475	12.6134	12.7536	13.0057	11.5001	12.2661	12.5254	12.2345
Color2 [A=255, R=169, G=169, B=169]	1	4		P09602	P09602	HMGN2_MOUSE	Hmgn2	Non-histone chromosomal protein HMG-17			1.54202	0.072049	-0.762674	-1.97339	13.2994	12.9642	13.3045	13.2993	13.7052	13.8148	12.1962	12.1304	13.4221	12.7921
Color2 [A=255, R=169, G=169, B=169]	1	4		P09671	P09671	SODM_MOUSE	Sod2	Superoxide dismutase [Mn], mitochondrial			0.602412	0.372945	-0.300427	-0.878172	15.8688	16.5991	15.9172	16.362	15.6043	15.6928	15.2055	15.7534	15.8921	15.9767
Color2 [A=255, R=169, G=169, B=169]	1	4		P09803	P09803	CADH1_MOUSE	Cdh1	Cadherin-1			0.0769599	0.899056	-0.0451028	-0.144092	11.2763	11.444	11.0732	11.3466	11.3134	10.4596	10.7693	11.071	11.1606	11.4275
Color2 [A=255, R=169, G=169, B=169]	1	4		P09813	P09813	APOA2_MOUSE	Apoa2	Apolipoprotein A-II			0.709775	0.26206	0.499377	1.10195	12.0573	13.2851	13.2579	13.0444	13.7974	13.22	13.8857	12.9227	14.0525	13.5779
Color2 [A=255, R=169, G=169, B=169]	1	4		P09925	P09925	SURF1_MOUSE	Surf1	Surfeit locus protein 1			1.16926	0.160485	0.425974	1.41169	12.6583	12.5684	12.2452	12.4889	11.7536	11.8238	12.7791	12.5498	12.6787	12.7217
Color2 [A=255, R=169, G=169, B=169]	1	4		P0C0A3	P0C0A3	CHMP6_MOUSE	Chmp6	Charged multivesicular body protein 6			0.091379	0.842603	0.180624	0.218192	10.3304	9.84477	9.70175	7.59942	10.6257	11.6552	10.1899	10.5112	9.28341	10.5762
Color2 [A=255, R=169, G=169, B=169]	1	4		P0C0S6;Q3THW5	P0C0S6;Q3THW5	H2AV_MOUSE;H2AZ_MOUSE	H2az1;H2az2	Histone H2A.Z			1.61995	0.0701897	0.721971	2.0062	19.4713	18.6715	18.5884	18.3878	18.5486	18.3524	19.5382	19.8735	19.1118	19.0444
Color2 [A=255, R=255, G=128, B=128]	1	4		P0C192;Q8C031	Q8C031;P0C192	LRC4B_MOUSE;LRC4C_MOUSE	Lrrc4b;Lrrc4c	Leucine-rich repeat-containing protein 4B	+	Lal-/- + Lanifibranor_Lal-/- + vechicle	1.76937	0.038924	-1.80697	-2.57467	9.26723	9.34826	10.6456	10.6465	11.0271	10.6	8.15482	8.80118	9.82017	7.01915
Color2 [A=255, R=169, G=169, B=169]	1	4		P0C605	P0C605	KGP1_MOUSE	Prkg1	cGMP-dependent protein kinase 1			1.79345	0.0533907	-0.865628	-2.24927	12.2428	10.8566	11.7426	11.4196	12.2394	11.9539	10.8019	10.65	11.1376	10.918
Color2 [A=255, R=169, G=169, B=169]	1	4		P0C6B7	P0C6B7	IGSF6_MOUSE	Igsf6	Immunoglobulin superfamily member 6			0.63314	0.299656	-0.479188	-1.01705	10.1551	9.45582	9.25747	9.68784	9.5874	9.78133	8.15429	9.30352	10.2207	9.02139
Color2 [A=255, R=169, G=169, B=169]	1	4		P0C7L0	P0C7L0	WIPF3_MOUSE	Wipf3	WAS/WASL-interacting protein family member 3			0.500598	0.455545	-0.243131	-0.743059	10.223	10.89	10.8592	9.98098	10.8615	10.221	10.31	9.98184	10.5332	10.2263
Color2 [A=255, R=169, G=169, B=169]	1	4		P0DI97;Q9CS84	Q9CS84;E9Q7X7;P0DI97	NRX1A_MOUSE;NRX1B_MOUSE	Nrxn1	Neurexin-1-beta			1.52186	0.0748621	-0.739408	-1.94123	11.8701	11.7228	12.6041	12.1046	12.1415	11.1962	11.6766	10.7946	11.2245	11.1062
Color2 [A=255, R=169, G=169, B=169]	1	4		P0DJF2	P0DJF2	PT117_MOUSE	Pet117	Protein PET117 homolog, mitochondrial			0.027544	0.957416	-0.0265586	-0.0612162	10.4376	10.4851	9.28691	10.0107	10.2118	9.74161	10.1793	9.1044	10.3752	10.3506
Color2 [A=255, R=169, G=169, B=169]	1	4		P0DN34	P0DN34	NDUB1_MOUSE	Ndufb1	NADH dehydrogenase [ubiquinone] 1 beta subcomplex subunit 1			1.09937	0.119224	0.811665	1.60964	11.6476	13.0458	11.4253	12.3839	11.1686	11.1306	12.4542	12.8687	12.2992	12.8258
Color2 [A=255, R=255, G=128, B=128]	1	4		P0DN89;P0DN90;P0DN91	P0DN91;P0DN90;P0DN89	T254A_MOUSE;T254B_MOUSE;T254C_MOUSE	Tmem254a;Tmem254b;Tmem254c	Transmembrane protein 254	+	Lal-/- + Lanifibranor_Lal-/- + vechicle	2.25272	0.019	2.15917	3.19833	10.5829	12.5429	10.8625	10.9496	10.5428	10.8074	14.1772	13.2904	11.6708	13.6903
Color2 [A=255, R=169, G=169, B=169]	1	4		P0DOV1;Q8CGE8	P0DOV1;Q8CGE8	IFI5A_MOUSE;IFI5B_MOUSE	Ifi205a;Mnda	Interferon-activable protein 205-B			0.783818	0.252651	-0.425806	-1.12565	12.9648	11.6	12.5474	12.4476	12.467	12.9828	12.381	12.0421	12.1528	11.7274
Color2 [A=255, R=169, G=169, B=169]	1	4		P0DOV2	P0DOV2	IFI4_MOUSE	Ifi204	Interferon-activable protein 204			1.64801	0.0768521	-0.598528	-1.91691	13.5705	13.3178	13.8695	13.6017	14.0412	14.0379	12.7261	12.9035	13.4816	13.4538
Color2 [A=255, R=169, G=169, B=169]	1	4		P0DP26;P0DP27;P0DP28	P0DP27;P0DP28;Q9D6P8;P0DP26	CALM1_MOUSE;CALM2_MOUSE;CALM3_MOUSE	Calm1;Calm2;Calm3	Calmodulin-1			0.907003	0.183849	0.577658	1.32494	16.9853	16.0598	16.4269	15.4604	16.106	16.4454	17.58	16.8225	16.3398	16.5575
Color2 [A=255, R=255, G=128, B=128]	1	4		P10107	P10107	ANXA1_MOUSE	Anxa1	Annexin A1	+	Lal-/- + Lanifibranor_Lal-/- + vechicle	2.26422	0.0351571	-0.939323	-2.69179	17.3224	16.2926	17.0463	17.0223	17.5407	17.3862	15.9009	16.05	16.5117	16.1871
Color2 [A=255, R=169, G=169, B=169]	1	4		P10126	P10126	EF1A1_MOUSE	Eef1a1	Elongation factor 1-alpha 1			0.0243677	0.973616	-0.00843875	-0.0384451	18.658	18.6065	18.8601	18.3847	18.7305	18.7268	18.4854	18.5632	18.9774	18.5847
Color2 [A=255, R=169, G=169, B=169]	1	4		P10493	P10493	NID1_MOUSE	Nid1	Nidogen-1			1.03679	0.155095	-0.572825	-1.43497	13.264	12.6043	12.818	13.231	13.5868	13.1686	11.9512	12.0802	13.1057	13.0201
Color2 [A=255, R=169, G=169, B=169]	1	4		P10518	P10518	HEM2_MOUSE	Alad	Delta-aminolevulinic acid dehydratase			1.42364	0.095939	0.592608	1.75179	14.2874	14.9652	14.898	14.7227	14.2002	13.7926	14.9812	14.9899	15.1073	15.2028
Color2 [A=255, R=169, G=169, B=169]	1	4		P10605	P10605	CATB_MOUSE	Ctsb	Cathepsin B			1.06461	0.170029	-0.46502	-1.3769	18.3525	18.296	18.5789	18.4783	18.2845	18.6535	17.1534	18.0917	18.4456	18.2117
Color2 [A=255, R=169, G=169, B=169]	1	4		P10630	P10630	IF4A2_MOUSE	Eif4a2	Eukaryotic initiation factor 4A-II			1.05928	0.197544	0.368487	1.2744	13.3363	13.7857	14.0378	13.8424	13.3985	13.1212	13.8106	13.9672	13.8923	14.1518
Color2 [A=255, R=169, G=169, B=169]	1	4		P10639	P10639	THIO_MOUSE	Txn	Thioredoxin			0.308199	0.624357	-0.162761	-0.499351	18.4003	17.5796	18.3375	17.6158	17.8887	18.6088	18.0284	17.8048	17.8546	17.9483
Color2 [A=255, R=169, G=169, B=169]	1	4		P10648	P13745;P10648	GSTA2_MOUSE	Gsta2	Glutathione S-transferase A2			0.227809	0.676019	-0.193595	-0.433422	15.614	16.0576	16.854	15.7131	15.5192	14.8439	15.7673	15.6568	15.5309	15.3385
Color2 [A=255, R=169, G=169, B=169]	1	4		P10649	P10649	GSTM1_MOUSE	Gstm1	Glutathione S-transferase Mu 1			0.143302	0.792144	0.123077	0.286157	19.2633	20.4507	20.0859	20.2346	19.0004	19.3653	19.6429	19.8411	19.6271	20.3146
Color2 [A=255, R=169, G=169, B=169]	1	4		P10711	P10711	TCEA1_MOUSE	Tcea1	Transcription elongation factor A protein 1			1.17182	0.168489	-0.399512	-1.38299	13.2414	12.8946	13.2937	13.0662	13.5972	13.5764	12.8829	12.475	13.2483	12.9087
Color2 [A=255, R=169, G=169, B=169]	1	4		P10810	P10810	CD14_MOUSE	Cd14	Monocyte differentiation antigen CD14			1.38336	0.080682	-0.834571	-1.8805	12.0063	11.3518	11.5555	12.2192	12.4002	12.5816	10.3273	11.4808	11.7174	11.2126
Color2 [A=255, R=169, G=169, B=169]	1	4		P10833	P10833	RRAS_MOUSE	Rras	Ras-related protein R-Ras			1.65997	0.0943716	-0.46656	-1.76462	13.8522	13.7356	13.9524	14.0767	13.8348	13.5325	12.9184	13.2823	13.6129	13.6431
Color2 [A=255, R=255, G=128, B=128]	1	4		P10852	P10852	4F2_MOUSE	Slc3a2	4F2 cell-surface antigen heavy chain	+	Lal-/- + Lanifibranor_Lal-/- + vechicle	2.36695	0.0327612	-0.889019	-2.73007	15.0687	14.3294	15.0503	14.8569	15.2089	15.2116	13.6709	13.9977	14.5768	14.0156
Color2 [A=255, R=169, G=169, B=169]	1	4		P10854;Q64478;Q64525;Q6ZWY9	Q6ZWY9;P10853;Q8CGP2;Q64478;Q8CGP1;P70696;P10854;Q64525;Q64475	H2B1C_MOUSE;H2B1H_MOUSE;H2B1M_MOUSE;H2B2B_MOUSE	H2bc14;H2bc4;H2bc9;Hist2h2bb	Histone H2B type 1-M			1.43292	0.109158	-0.494522	-1.66082	20.3723	19.3513	20.0672	20.0609	20.1436	20.3857	19.5635	19.5048	19.7292	19.4784
Color2 [A=255, R=169, G=169, B=169]	1	4		P10922	P10922	H10_MOUSE	H1-0	Histone H1.0			0.019346	0.970703	-0.019698	-0.043826	17.3015	15.3969	16.1081	16.231	15.8498	16.0858	16.3616	16.4	15.6572	16.1512
Color2 [A=255, R=169, G=169, B=169]	1	4		P10923	P10923	OSTP_MOUSE	Spp1	Osteopontin			0.661512	0.25337	-0.705375	-1.1239	9.34987	8.31933	8.90336	9.19334	10.0693	10.5466	7.95632	9.82775	8.81569	8.16656
Color2 [A=255, R=169, G=169, B=169]	1	4		P11031	P11031	TCP4_MOUSE	Sub1	Activated RNA polymerase II transcriptional coactivator p15			0.0433802	0.950165	-0.0170182	-0.0714854	15.2547	14.9811	14.9338	14.9323	15.1987	15.3863	15.278	14.8915	14.8796	15.3408
Color2 [A=255, R=169, G=169, B=169]	1	4		P11032	P11032	GRAA_MOUSE	Gzma	Granzyme A			0.0651907	0.915539	-0.0354709	-0.119992	11.2259	11.1766	11.4918	11.7664	11.2938	10.8917	10.9011	11.596	11.1385	11.4532
Color2 [A=255, R=169, G=169, B=169]	1	4		P11087	P11087	CO1A1_MOUSE	Col1a1	Collagen alpha-1(I) chain			1.39453	0.0711865	-1.06785	-1.98878	16.7902	15.0721	15.2779	15.9635	17.048	16.6606	14.82	14.8787	15.4279	15.1436
Color2 [A=255, R=169, G=169, B=169]	1	4		P11103	P11103	PARP1_MOUSE	Parp1	Poly [ADP-ribose] polymerase 1			1.79531	0.0763864	-0.5247	-1.9255	14.0031	13.1923	13.5362	13.6089	13.8076	13.7672	12.8177	13.0749	13.407	13.2119
Color2 [A=255, R=169, G=169, B=169]	1	4		P11152	P11152	LIPL_MOUSE	Lpl	Lipoprotein lipase			1.67172	0.0819572	0.536246	1.86334	12.6316	12.1374	11.6818	11.9141	11.9038	11.8831	12.6005	12.8206	12.5087	12.3164
Color2 [A=255, R=169, G=169, B=169]	1	4		P11247	P11247	PERM_MOUSE	Mpo	Myeloperoxidase			1.05085	0.12276	-0.874628	-1.58485	16.1886	13.9191	14.4744	14.3996	14.8471	14.9272	13.429	13.977	14.6793	13.5869
Color2 [A=255, R=169, G=169, B=169]	1	4		P11276	P11276	FINC_MOUSE	Fn1	Fibronectin			1.45925	0.072724	-0.855021	-1.95801	16.8027	16.1969	16.2398	16.5797	17.1521	16.6246	14.9453	15.4103	16.5805	16.041
Color2 [A=255, R=169, G=169, B=169]	1	4		P11352	P11352	GPX1_MOUSE	Gpx1	Glutathione peroxidase 1			1.2289	0.115142	0.633077	1.6324	16.5504	17.6778	17.2628	17.1599	16.3396	16.6885	17.2568	17.9992	17.402	17.6602
Color2 [A=255, R=169, G=169, B=169]	1	4		P11370	P10404;P11370	ENV2_MOUSE	Fv4	Retrovirus-related Env polyprotein from Fv-4 locus			1.2449	0.0721337	-1.73257	-1.97036	11.6217	10.7383	11.2817	11.1963	11.8368	11.7447	6.83803	10.7372	10.7633	10.3441
Color2 [A=255, R=169, G=169, B=169]	1	4		P11404	P11404	FABPH_MOUSE	Fabp3	Fatty acid-binding protein, heart			0.109333	0.821794	0.152186	0.245257	9.62369	9.23762	8.47939	9.41408	10.4455	9.28078	10.9805	9.00115	8.64565	9.63554
Color2 [A=255, R=169, G=169, B=169]	1	4		P11438	P11438	LAMP1_MOUSE	Lamp1	Lysosome-associated membrane glycoprotein 1			1.08964	0.177902	-0.414498	-1.34603	17.7179	17.5781	17.7639	17.5646	18.1268	18.0902	17.1007	16.9687	17.8052	17.6952
Color2 [A=255, R=169, G=169, B=169]	1	4		P11499	P07901;P11499	HS90B_MOUSE	Hsp90ab1	Heat shock protein HSP 90-beta			0.76249	0.43981	-0.157242	-0.76687	17.4531	17.5905	17.8711	17.6135	17.6727	17.5367	17.3355	17.36	17.7486	17.4187
Color2 [A=255, R=169, G=169, B=169]	1	4		P11531	P11531	DMD_MOUSE	Dmd	Dystrophin			0.174389	0.755157	0.133268	0.332655	10.9781	11.9392	11.5336	11.5816	11.2476	10.9431	11.4515	10.7156	11.9999	11.8482
Color2 [A=255, R=169, G=169, B=169]	1	4		P11609	P11609	CD1D1_MOUSE	Cd1d1	Antigen-presenting glycoprotein CD1d1			0.427038	0.399897	0.725847	0.833281	9.06215	10.8605	8.1134	10.4978	7.6029	7.31992	9.49797	9.34765	9.88898	9.80656
Color2 [A=255, R=169, G=169, B=169]	1	4		P11672	P11672	NGAL_MOUSE	Lcn2	Neutrophil gelatinase-associated lipocalin			0.386866	0.4847	-0.354162	-0.697571	14.7845	13.4559	12.9976	13.4963	13.8022	13.6603	12.5864	13.9043	13.9455	12.945
Color2 [A=255, R=169, G=169, B=169]	1	4		P11679	P11679	K2C8_MOUSE	Krt8	Keratin, type II cytoskeletal 8			1.77041	0.0790181	0.513047	1.89467	17.7432	18.2095	17.851	17.6027	17.4006	17.3161	18.2336	18.227	18.2855	18.055
Color2 [A=255, R=255, G=128, B=128]	1	4		P11680	P11680	PROP_MOUSE	Cfp	Properdin	+	Lal-/- + Lanifibranor_Lal-/- + vechicle	1.99288	0.0388934	-1.10857	-2.56926	11.9314	11.2615	11.5477	11.7947	12.1087	12.0436	10.1318	9.96983	11.4088	11.1804
Color2 [A=255, R=169, G=169, B=169]	1	4		P11688	P11688	ITA5_MOUSE	Itga5	Integrin alpha-5			1.4272	0.164699	-0.316614	-1.39452	12.8003	12.7018	12.5631	12.8278	12.7485	12.4705	12.0641	12.2324	12.624	12.5544
Color2 [A=255, R=255, G=128, B=128]	1	4		P11714	P11714	CP2D9_MOUSE	Cyp2d9	Cytochrome P450 2D9	+	Lal-/- + Lanifibranor_Lal-/- + vechicle	2.19297	0.0325609	1.07396	2.72904	14.8206	15.8694	14.6918	15.2205	14.4646	14.3453	15.7889	16.1304	16.0446	15.9401
Color2 [A=255, R=169, G=169, B=169]	1	4		P11725	P11725	OTC_MOUSE	Otc	Ornithine transcarbamylase, mitochondrial			0.20517	0.696332	0.202643	0.407769	17.9632	19.0346	18.8615	18.4626	17.4625	17.1163	18.1801	18.5334	18.3586	18.339
Color2 [A=255, R=255, G=128, B=128]	1	4		P11835	P11835	ITB2_MOUSE	Itgb2	Integrin beta-2	+	Lal-/- + Lanifibranor_Lal-/- + vechicle	2.51456	0.0234793	-1.10791	-3.03766	15.7363	15.0966	15.5668	15.3578	15.9681	16.0801	13.969	14.4319	15.1001	14.6045
Color2 [A=255, R=169, G=169, B=169]	1	4		P11859	P11859	ANGT_MOUSE	Agt	Angiotensinogen			0.289914	0.684228	0.110727	0.423026	12.0542	12.453	12.1848	12.3771	11.8629	12.0983	12.0529	12.1441	12.7182	12.2147
Color2 [A=255, R=169, G=169, B=169]	1	4		P11862	P11862	GAS2_MOUSE	Gas2	Growth arrest-specific protein 2			0.462419	0.393979	0.524636	0.842672	11.16	12.2893	12.2275	11.3859	10.952	9.55199	11.8965	11.6984	12.0821	11.4661
Color2 [A=255, R=169, G=169, B=169]	1	4		P11881	P11881	ITPR1_MOUSE	Itpr1	Inositol 1,4,5-trisphosphate receptor type 1			0.984026	0.255974	-0.285233	-1.11685	13.3302	13.321	13.0821	13.1686	13.1131	13.2809	12.8469	12.4534	13.1332	13.2895
Color2 [A=255, R=169, G=169, B=169]	1	4		P11928	P11928	OAS1A_MOUSE	Oas1a	2'-5'-oligoadenylate synthase 1A			0.0547917	0.928096	0.03028	0.102055	11.1811	10.4768	11.2551	11.0585	11.0012	11.1039	10.9927	10.5776	11.3547	11.2472
Color2 [A=255, R=169, G=169, B=169]	1	4		P11930	P11930	NUD19_MOUSE	Nudt19	Nucleoside diphosphate-linked moiety X motif 19			0.558642	0.346405	0.446364	0.926004	11.1694	12.9798	12.1336	12.8241	12.3194	12.3321	12.0062	13.0469	13.0857	12.8188
Color2 [A=255, R=169, G=169, B=169]	1	4		P11983	P11983	TCPA_MOUSE	Tcp1	T-complex protein 1 subunit alpha			0.264894	0.741951	-0.0775889	-0.349095	15.0731	15.1616	15.0376	15.0543	14.7499	14.7709	14.7152	14.7557	14.9266	15.1904
Color2 [A=255, R=169, G=169, B=169]	1	4		P12023	P12023	A4_MOUSE	App	Amyloid-beta A4 protein			1.15054	0.0926355	-1.20725	-1.777	11.2299	11.315	11.501	11.6489	11.9585	12.0957	8.34785	11.3142	11.1888	10.8195
Color2 [A=255, R=169, G=169, B=169]	1	4		P12246	P12246	SAMP_MOUSE	Apcs	Serum amyloid P-component			0.0544699	0.906915	-0.103093	-0.133289	12.975	10.6485	9.73666	10.9656	11.5347	11.3886	10.0157	10.9998	12.4089	10.9958
Color2 [A=255, R=169, G=169, B=169]	1	4		P12265	P12265	BGLR_MOUSE	Gusb	Beta-glucuronidase			0.954605	0.317315	-0.216964	-0.981201	15.9529	15.907	16.1118	16.0202	15.9477	15.9653	15.3804	15.8136	16.0887	15.786
Color2 [A=255, R=169, G=169, B=169]	1	4		P12367	P12367	KAP2_MOUSE	Prkar2a	cAMP-dependent protein kinase type II-alpha regulatory subunit			0.702506	0.340451	0.282195	0.936847	12.2944	13.1833	12.744	13.0408	12.4324	12.3628	12.7873	12.8856	13.1666	12.9945
Color2 [A=255, R=169, G=169, B=169]	1	4		P12382	P12382	PFKAL_MOUSE	Pfkl	ATP-dependent 6-phosphofructokinase, liver type			1.34524	0.143909	-0.394581	-1.48114	15.2251	14.9931	14.9822	15.1717	15.1099	15.3039	14.6382	14.2602	14.8684	15.1789
Color2 [A=255, R=169, G=169, B=169]	1	4		P12388	P12388	PAI2_MOUSE	Serpinb2	Plasminogen activator inhibitor 2, macrophage			0.728473	0.185209	-1.52449	-1.31866	11.4859	9.3258	8.14432	10.2331	11.7479	13.303	8.17105	8.79332	10.9146	8.84975
Color2 [A=255, R=169, G=169, B=169]	1	4		P12400	P12400	CTL2B_MOUSE	Ctla2b	Protein CTLA-2-beta			0.688438	0.186738	2.77578	1.31468	14.9952	16.5023	15.4887	9.0511	15.8626	7.43134	15.4834	15.6693	16.3715	16.4664
Color2 [A=255, R=255, G=128, B=128]	1	4		P12710	P12710	FABPL_MOUSE	Fabp1	Fatty acid-binding protein, liver	+	Lal-/- + Lanifibranor_Lal-/- + vechicle	4.49463	0.00225	1.62326	5.51418	17.9776	18.1377	18.8171	18.4408	17.8942	17.9206	20.0075	19.7175	19.86	19.7
Color2 [A=255, R=255, G=128, B=128]	1	4		P12787	P12787	COX5A_MOUSE	Cox5a	Cytochrome c oxidase subunit 5A, mitochondrial	+	Lal-/- + Lanifibranor_Lal-/- + vechicle	2.37043	0.0388522	0.73826	2.5714	15.4002	15.4	15.6585	15.0416	15.1966	15.2123	16.5186	16.0665	16.0604	15.5802
Color2 [A=255, R=169, G=169, B=169]	1	4		P12790	P12790	CP2B9_MOUSE	Cyp2b9	Cytochrome P450 2B9			1.28471	0.0696578	1.731	2.01615	11.4609	13.6669	14.1654	13.7234	10.8599	11.343	14.0598	14.5667	13.9227	14.521
Color2 [A=255, R=169, G=169, B=169]	1	4		P12791	P12791	CP2BA_MOUSE	Cyp2b10	Cytochrome P450 2B10			0.646541	0.238406	1.01548	1.1625	8.81569	11.693	8.55163	10.1454	8.44347	7.89348	10.5056	11.0441	9.32443	10.2163
Color2 [A=255, R=169, G=169, B=169]	1	4		P12815	P12815	PDCD6_MOUSE	Pdcd6	Programmed cell death protein 6			0.000422996	0.99955	0.000237862	0.000823144	13.6765	14.4345	14.1963	14.2766	13.8281	13.867	13.6708	14.0258	14.1395	14.3509
Color2 [A=255, R=169, G=169, B=169]	1	4		P12849	P12849	KAP1_MOUSE	Prkar1b	cAMP-dependent protein kinase type I-beta regulatory subunit			1.42647	0.0672933	-1.15786	-2.05005	12.0875	11.368	11.8015	11.5612	12.1546	12.2063	9.12299	11.144	11.5968	10.9575
Color2 [A=255, R=169, G=169, B=169]	1	4		P12970	P12970	RL7A_MOUSE	Rpl7a	60S ribosomal protein L7a			1.19426	0.315607	0.181806	0.984735	17.9061	17.9518	17.9721	17.9598	17.7402	17.7934	18.1485	17.8277	18.0711	18.2287
Color2 [A=255, R=255, G=128, B=128]	1	4		P13020	P13020	GELS_MOUSE	Gsn	Gelsolin	+	Lal-/- + Lanifibranor_Lal-/- + vechicle	2.01179	0.0461701	-0.859335	-2.4226	16.714	16.2718	16.7039	16.7088	17.0886	17.2902	15.4029	15.7289	16.2223	16.3933
Color2 [A=255, R=169, G=169, B=169]	1	4		P13439	P13439	UMPS_MOUSE	Umps	Uridine 5'-monophosphate synthase			1.05635	0.267691	-0.247354	-1.08845	12.948	13.0519	13.0777	13.1541	12.7991	12.7435	12.8615	12.4639	12.9772	12.5575
Color2 [A=255, R=169, G=169, B=169]	1	4		P13504	P13504	IL1R1_MOUSE	Il1r1	Interleukin-1 receptor type 1			0.10443	0.836302	0.115271	0.225553	11.9478	13.2738	13.1343	13.4293	12.804	13.0429	12.1223	13.9733	12.8062	13.314
Color2 [A=255, R=255, G=128, B=128]	1	4		P13516	P13516	ACOD1_MOUSE	Scd1	Acyl-CoA desaturase 1	+	Lal-/- + Lanifibranor_Lal-/- + vechicle	2.61476	0.0138696	1.72675	3.47805	12.781	14.6411	13.9591	14.0391	13.1487	12.8297	15.1094	15.3232	15.141	15.5991
Color2 [A=255, R=169, G=169, B=169]	1	4		P13595	P13595	NCAM1_MOUSE	Ncam1	Neural cell adhesion molecule 1			0.218317	0.630761	-0.544024	-0.489983	10.9258	11.1751	10.9854	11.4533	11.5673	12.1778	8.56647	14.3402	9.81556	10.6248
Color2 [A=255, R=255, G=128, B=128]	1	4		P13597	P13597	ICAM1_MOUSE	Icam1	Intercellular adhesion molecule 1	+	Lal-/- + Lanifibranor_Lal-/- + vechicle	2.51584	0.0389504	-0.667705	-2.57344	14.9519	14.202	14.5059	14.2301	14.4849	14.5714	13.7392	13.7732	14.1128	13.668
Color2 [A=255, R=169, G=169, B=169]	1	4		P13634	P13634	CAH1_MOUSE	Ca1	Carbonic anhydrase 1			0.699226	0.269616	-0.483261	-1.08385	14.8991	13.9802	14.0568	13.3074	14.6281	14.0225	13.4803	13.333	14.4064	13.4432
Color2 [A=255, R=255, G=128, B=128]	1	4		P13707	P13707	GPDA_MOUSE	Gpd1	Glycerol-3-phosphate dehydrogenase [NAD(+)], cytoplasmic	+	Lal-/- + Lanifibranor_Lal-/- + vechicle	2.43672	0.0309323	0.881837	2.77775	16.3409	16.7574	16.647	16.4576	16.067	15.6424	17.1734	17.0364	17.1931	17.3993
Color2 [A=255, R=169, G=169, B=169]	1	4		P13864	P13864	DNMT1_MOUSE	Dnmt1	DNA (cytosine-5)-methyltransferase 1			0.0264021	0.964195	0.0169489	0.0526365	11.8924	10.7812	10.9143	11.5834	11.4367	11.1065	11.2056	11.4753	11.2729	11.257
Color2 [A=255, R=169, G=169, B=169]	1	4		P14069	P14069	S10A6_MOUSE	S100a6	Protein S100-A6			0.0222227	0.965505	0.0246662	0.0511603	15.6671	15.068	14.6776	15.6024	16.2659	16.1164	14.9833	15.5877	16.347	15.4456
Color2 [A=255, R=169, G=169, B=169]	1	4		P14094	P14094	AT1B1_MOUSE	Atp1b1	Sodium/potassium-transporting ATPase subunit beta-1			0.231559	0.690887	0.153837	0.413916	15.63	16.6405	16.2677	16.3187	15.7039	15.3775	15.9834	15.8532	16.4423	16.2954
Color2 [A=255, R=255, G=128, B=128]	1	4		P14106	P14106	C1QB_MOUSE	C1qb	Complement C1q subcomponent subunit B	+	Lal-/- + Lanifibranor_Lal-/- + vechicle	1.78161	0.0402334	-1.52853	-2.52245	12.6411	12.8335	13.5791	14.3117	14.9027	14.1494	11.4091	12.147	12.5961	12.6786
Color2 [A=255, R=169, G=169, B=169]	1	4		P14115	P14115	RL27A_MOUSE	Rpl27a	60S ribosomal protein L27a			0.0970992	0.888674	-0.0395481	-0.157736	16.9239	17.1238	17.4937	17.572	17.2835	17.2166	17.0929	17.0695	17.2006	17.5544
Color2 [A=255, R=169, G=169, B=169]	1	4		P14131	P14131	RS16_MOUSE	Rps16	40S ribosomal protein S16			0.27206	0.720882	0.089056	0.375432	18.8217	18.2979	18.8909	18.6346	18.7483	18.7777	18.7403	18.9736	18.9208	18.5021
Color2 [A=255, R=169, G=169, B=169]	1	4		P14148	P14148	RL7_MOUSE	Rpl7	60S ribosomal protein L7			0.700229	0.483249	0.140277	0.700396	17.1836	16.9242	17.1342	16.7104	16.8621	17.0247	17.0215	17.1462	17.2553	17.0309
Color2 [A=255, R=169, G=169, B=169]	1	4		P14152	P14152	MDHC_MOUSE	Mdh1	Malate dehydrogenase, cytoplasmic			0.582176	0.4139	0.245599	0.809519	18.8251	18.6839	19.0479	18.2051	18.3087	18.179	18.8903	18.9853	18.7835	18.4898
Color2 [A=255, R=169, G=169, B=169]	1	4		P14206	P14206	RSSA_MOUSE	Rpsa	40S ribosomal protein SA			0.778031	0.354388	-0.226429	-0.90989	16.7588	16.5169	16.7215	16.6692	16.6341	16.6297	16.1591	16.5107	16.905	16.1395
Color2 [A=255, R=169, G=169, B=169]	1	4		P14211	P14211	CALR_MOUSE	Calr	Calreticulin			1.38262	0.138413	-0.39636	-1.50504	17.3522	17.5512	17.6136	17.4838	17.7812	17.7861	16.8234	17.12	17.6681	17.1817
Color2 [A=255, R=169, G=169, B=169]	1	4		P14234	P14234	FGR_MOUSE	Fgr	Tyrosine-protein kinase Fgr			1.65077	0.0594979	-0.9163	-2.15884	11.9778	11.6905	12.0154	12.4036	12.4202	12.5889	10.334	11.2477	11.9834	11.5004
Color2 [A=255, R=169, G=169, B=169]	1	4		P14246	P14246	GTR2_MOUSE	Slc2a2	Solute carrier family 2, facilitated glucose transporter member 2			0.0689114	0.898705	0.059557	0.144627	12.9942	13.9823	13.8532	13.885	13.1326	12.6484	13.0708	13.6305	13.4155	13.7853
Color2 [A=255, R=169, G=169, B=169]	1	4		P14434;P14438	P14438;P14434	HA2B_MOUSE;HA2U_MOUSE	H2-Aa	H-2 class II histocompatibility antigen, A-B alpha chain			1.06179	0.115398	-0.992097	-1.631	11.2296	10.7525	11.7096	11.733	10.2537	11.0419	8.72538	11.217	10.029	10.5405
Color2 [A=255, R=169, G=169, B=169]	1	4		P14483	P14483	HB2A_MOUSE	H2-Ab1	H-2 class II histocompatibility antigen, A beta chain			0.982533	0.136433	-0.878963	-1.51693	11.4271	11.187	12.2815	12.1765	10.8012	11.9144	9.3897	11.5777	10.9852	11.0566
Color2 [A=255, R=169, G=169, B=169]	1	4		P14576	P14576	SRP54_MOUSE	Srp54	Signal recognition particle 54 kDa protein			0.0398472	0.970689	-0.00725603	-0.0442826	13.364	13.3676	13.4866	13.2459	13.5185	13.258	13.2989	13.3806	13.4582	13.3271
Color2 [A=255, R=169, G=169, B=169]	1	4		P14602	P14602	HSPB1_MOUSE	Hspb1	Heat shock protein beta-1			0.411772	0.496272	-0.261806	-0.677452	12.858	12.5468	12.1798	12.3687	13.1599	12.898	12.9371	11.8239	12.059	12.8068
Color2 [A=255, R=169, G=169, B=169]	1	4		P14685	P14685	PSMD3_MOUSE	Psmd3	26S proteasome non-ATPase regulatory subunit 3			2.31808	0.0707656	0.414277	1.99825	14.8925	14.8483	14.705	14.7007	14.504	14.41	15.2367	15.0953	14.9442	15.0879
Color2 [A=255, R=169, G=169, B=169]	1	4		P14733	P14733	LMNB1_MOUSE	Lmnb1	Lamin-B1			1.93081	0.0515156	-0.78637	-2.29885	14.5392	14.2864	14.6347	14.7142	15.134	15.0827	13.4929	13.6577	14.4445	14.1869
Color2 [A=255, R=169, G=169, B=169]	1	4		P14824	P14824	ANXA6_MOUSE	Anxa6	Annexin A6			0.88836	0.30964	-0.2421	-0.995581	16.9183	17.3657	17.3194	17.3195	16.96	16.951	16.598	16.8394	17.0256	17.1246
Color2 [A=255, R=169, G=169, B=169]	1	4		P14847	P14847	CRP_MOUSE	Crp	C-reactive protein			0.316839	0.593367	0.200543	0.538983	11.5524	11.1034	10.6348	11.1976	10.604	10.3401	11.2512	10.6037	11.4538	11.115
Color2 [A=255, R=169, G=169, B=169]	1	4		P14869	P14869	RLA0_MOUSE	Rplp0	60S acidic ribosomal protein P0			1.27785	0.256957	-0.218708	-1.11432	16.8551	16.6242	16.9417	16.6682	16.7947	16.6906	16.3456	16.4837	16.7887	16.5567
Color2 [A=255, R=169, G=169, B=169]	1	4		P14873	P14873	MAP1B_MOUSE	Map1b	Microtubule-associated protein 1B			0.400015	0.518357	-0.232147	-0.644743	8.76352	7.85142	8.57878	9.06824	9.15905	8.53462	8.60667	8.48638	8.05108	8.56437
Color2 [A=255, R=169, G=169, B=169]	1	4		P14901	P14901	HMOX1_MOUSE	Hmox1	Heme oxygenase 1			1.1032	0.131894	-0.650342	-1.53749	15.2284	15.4831	16.2082	14.6111	15.0719	15.5511	14.3674	14.9511	15.2	14.3161
Color2 [A=255, R=169, G=169, B=169]	1	4		P15105	P15105	GLNA_MOUSE	Glul	Glutamine synthetase			0.0134096	0.976551	-0.0197489	-0.0327946	16.2544	17.3434	16.928	16.3161	14.8478	15.3785	15.858	16.4012	15.7762	16.5977
Color2 [A=255, R=169, G=169, B=169]	1	4		P15116	P15116	CADH2_MOUSE	Cdh2	Cadherin-2			0.723136	0.48511	-0.135246	-0.696277	13.3873	13.531	13.6605	13.6272	13.5134	13.3004	13.1986	13.3277	13.5793	13.3667
Color2 [A=255, R=169, G=169, B=169]	1	4		P15208	P15208	INSR_MOUSE	Insr	Insulin receptor			0.558589	0.401854	0.286566	0.829943	10.4697	10.9111	10.151	11.1729	10.4849	10.6228	10.3464	11.2446	11.1863	10.9107
Color2 [A=255, R=169, G=169, B=169]	1	4		P15307	P15307	REL_MOUSE	Rel	Proto-oncogene c-Rel			0.459436	0.415791	-0.418012	-0.806104	9.31358	9.70276	9.09714	9.50649	9.59165	9.22463	8.28741	10.3336	8.12485	9.20624
Color2 [A=255, R=169, G=169, B=169]	1	4		P15327	P15327	PMGE_MOUSE	Bpgm	Bisphosphoglycerate mutase			0.0901646	0.874983	0.0642611	0.177446	15.1787	15.2706	14.8032	14.2908	15.1498	14.3899	14.6054	14.5997	15.3549	15.0857
Color2 [A=255, R=255, G=128, B=128]	1	4		P15379	P15379	CD44_MOUSE	Cd44	CD44 antigen	+	Lal-/- + Lanifibranor_Lal-/- + vechicle	2.33816	0.029133	-1.03585	-2.82952	13.8995	14.1197	14.1614	14.2295	14.6961	14.5241	12.483	13.2738	13.8343	13.3524
Color2 [A=255, R=169, G=169, B=169]	1	4		P15392	P15392	CP2A4_MOUSE	Cyp2a4	Cytochrome P450 2A4			0.974667	0.12126	1.2761	1.59398	12.5743	11.4348	14.0139	12.2869	10.7459	11.1099	14.1011	12.5146	12.5865	14.0126
Color2 [A=255, R=169, G=169, B=169]	1	4		P15508	P15508	SPTB1_MOUSE	Sptb	Spectrin beta chain, erythrocytic			0.24173	0.676239	-0.164714	-0.432975	12.373	11.816	11.6963	11.0849	12.3219	11.5327	11.4474	11.4713	12.1239	11.5151
Color2 [A=255, R=169, G=169, B=169]	1	4		P15532	P15532	NDKA_MOUSE	Nme1	Nucleoside diphosphate kinase A			0.84484	0.4018	-0.169667	-0.829877	17.0425	17.2326	17.3235	17.0912	17.2935	17.19	16.9501	16.7796	17.3084	17.0656
Color2 [A=255, R=169, G=169, B=169]	1	4		P15535	P15535	B4GT1_MOUSE	B4galt1	Beta-1,4-galactosyltransferase 1			1.47662	0.0882713	0.612991	1.80846	11.9139	11.4322	11.6713	11.9581	11.2477	10.8833	12.2512	12.2743	12.2897	11.7079
Color2 [A=255, R=169, G=169, B=169]	1	4		P15626	Q8R5I6;P15626	GSTM2_MOUSE	Gstm2	Glutathione S-transferase Mu 2			0.109895	0.832509	-0.108096	-0.230974	14.6526	16.0904	15.4011	15.6081	14.4534	14.6372	14.6787	15.2399	14.7387	15.4722
Color2 [A=255, R=169, G=169, B=169]	1	4		P15655	P15655	FGF2_MOUSE	Fgf2	Fibroblast growth factor 2			1.47022	0.0651867	-1.15012	-2.09111	9.72187	9.62317	8.83898	10.7872	10.2941	9.93813	7.88189	8.27328	9.39978	9.31359
Color2 [A=255, R=169, G=169, B=169]	1	4		P15864	P15864	H12_MOUSE	H1-2	Histone H1.2			0.714997	0.303539	-0.348109	-1.00971	18.6582	17.77	18.5115	18.669	18.7786	18.7804	18.2909	17.6322	18.4456	18.3507
Color2 [A=255, R=169, G=169, B=169]	1	4		P15920	P15920	VPP2_MOUSE	Atp6v0a2	V-type proton ATPase 116 kDa subunit a2			0.107647	0.821201	-0.169214	-0.246314	9.88185	10.2332	9.96047	10.2237	9.70155	9.68668	7.97944	11.0937	10.8084	9.23318
Color2 [A=255, R=169, G=169, B=169]	1	4		P16015	P16015	CAH3_MOUSE	Ca3	Carbonic anhydrase 3			0.0888508	0.859104	0.111209	0.198646	15.7208	15.9754	16.9633	16.2703	15.0651	14.4669	15.6101	15.8038	15.8547	16.1507
Color2 [A=255, R=169, G=169, B=169]	1	4		P16045	P16045	LEG1_MOUSE	Lgals1	Galectin-1			0.282013	0.640122	-0.167658	-0.478145	16.9754	17.124	17.2725	17.4777	17.681	17.8562	16.621	17.1324	17.5129	17.6541
Color2 [A=255, R=255, G=128, B=128]	1	4		P16110	P16110	LEG3_MOUSE	Lgals3	Galectin-3	+	Lal-/- + Lanifibranor_Lal-/- + vechicle	1.90296	0.0485031	-0.909912	-2.37057	16.8704	16.486	17.259	17.0521	17.6351	17.7556	15.7548	16.2414	16.5663	16.5033
Color2 [A=255, R=255, G=128, B=128]	1	4		P16125	P16125	LDHB_MOUSE	Ldhb	L-lactate dehydrogenase B chain	+	Lal-/- + Lanifibranor_Lal-/- + vechicle	3.25355	0.0209128	-0.72843	-3.14159	14.7135	14.5793	15.1819	14.864	14.7448	15.1632	14.0686	14.0916	14.2765	14.1473
Color2 [A=255, R=169, G=169, B=169]	1	4		P16254	P16254	SRP14_MOUSE	Srp14	Signal recognition particle 14 kDa protein			0.0810384	0.923206	-0.0213037	-0.108745	13.6243	13.3797	13.5099	13.2238	13.439	13.4963	13.1745	13.517	13.479	13.5263
Color2 [A=255, R=169, G=169, B=169]	1	4		P16294	P16294	FA9_MOUSE	F9	Coagulation factor IX			0.805527	0.308763	0.275677	0.997808	12.1277	11.997	11.7435	11.5347	12.0069	11.5342	11.7062	12.134	12.4314	12.1272
Color2 [A=255, R=169, G=169, B=169]	1	4		P16301	P16301	LCAT_MOUSE	Lcat	Phosphatidylcholine-sterol acyltransferase			1.52431	0.0838403	0.61575	1.84579	11.2026	11.5463	11.1223	11.4483	10.9763	10.3997	11.8459	11.4388	12.0414	11.6005
Color2 [A=255, R=255, G=128, B=128]	1	4		P16330	P16330	CN37_MOUSE	Cnp	2',3'-cyclic-nucleotide 3'-phosphodiesterase	+	Lal-/- + Lanifibranor_Lal-/- + vechicle	2.54773	0.03975	-0.630599	-2.53572	12.3824	12.2571	12.5021	12.8003	12.628	12.7874	11.8069	11.6395	12.1203	12.1492
Color2 [A=255, R=169, G=169, B=169]	1	4		P16331	P16331	PH4H_MOUSE	Pah	Phenylalanine-4-hydroxylase			0.308499	0.55567	0.32589	0.590343	16.8809	18.715	18.1257	18.1697	16.9801	16.6695	17.4971	18.0315	17.8707	18.2648
Color2 [A=255, R=169, G=169, B=169]	1	4		P16332	P16332	MUTA_MOUSE	Mmut	Methylmalonyl-CoA mutase, mitochondrial			0.808076	0.228712	0.489008	1.18717	14.5646	15.785	15.5603	15.1472	14.6992	14.4811	15.1334	15.3346	15.7568	15.8895
Color2 [A=255, R=169, G=169, B=169]	1	4		P16406	P16406	AMPE_MOUSE	Enpep	Glutamyl aminopeptidase			0.0852611	0.880422	0.0621747	0.169389	11.3719	12.2746	11.9866	11.7856	11.2438	10.9041	11.7453	11.4485	11.7831	11.6494
Color2 [A=255, R=169, G=169, B=169]	1	4		P16460	P16460	ASSY_MOUSE	Ass1	Argininosuccinate synthase			0.481833	0.424099	0.337788	0.793856	18.9399	19.8333	19.8132	19.3948	18.7472	18.4176	19.2253	20.006	19.4449	19.4389
Color2 [A=255, R=169, G=169, B=169]	1	4		P16546	P16546	SPTN1_MOUSE	Sptan1	Spectrin alpha chain, non-erythrocytic 1			0.33297	0.716531	-0.0757993	-0.381483	14.8904	15.0534	15.0643	14.9848	14.9991	14.9239	14.7428	14.6782	15.1384	15.0812
Color2 [A=255, R=169, G=169, B=169]	1	4		P16675	P16675	PPGB_MOUSE	Ctsa	Lysosomal protective protein			0.870609	0.234806	-0.396776	-1.17228	15.7573	15.4157	15.9013	15.9976	16.031	16.1705	14.9307	15.221	16.0252	15.7516
Color2 [A=255, R=169, G=169, B=169]	1	4		P16858	P16858	G3P_MOUSE	Gapdh	Glyceraldehyde-3-phosphate dehydrogenase			0.268806	0.731118	-0.0829047	-0.36198	20.1324	20.0998	19.8348	20.0866	19.6249	19.7174	19.5954	19.8621	19.9445	19.9303
Color2 [A=255, R=169, G=169, B=169]	1	4		P16879	P70451;P16879	FES_MOUSE	Fes	Tyrosine-protein kinase Fes/Fps			1.37129	0.0874641	-0.735804	-1.8152	11.0749	10.4629	10.8062	10.4903	10.9365	11.1801	9.87467	9.23558	10.6171	10.63
Color2 [A=255, R=169, G=169, B=169]	1	4		P17047	P17047	LAMP2_MOUSE	Lamp2	Lysosome-associated membrane glycoprotein 2			0.161954	0.834431	0.0509512	0.228852	17.65	17.284	17.4623	17.5458	17.8311	17.3406	17.6229	17.5578	17.7487	17.3502
Color2 [A=255, R=169, G=169, B=169]	1	4		P17095	P17095	HMGA1_MOUSE	Hmga1	High mobility group protein HMG-I/HMG-Y			0.165723	0.806296	-0.0724945	-0.267508	15.7367	15.0503	15.2712	14.8866	15.2908	14.8595	15.066	15.0537	15.0732	15.2472
Color2 [A=255, R=169, G=169, B=169]	1	4		P17156	P17156	HSP72_MOUSE	Hspa2	Heat shock-related 70 kDa protein 2			1.34482	0.110229	-0.54848	-1.6552	12.962	12.8683	13.2571	12.894	12.9219	13.3251	11.8643	12.3735	13.1335	12.587
Color2 [A=255, R=169, G=169, B=169]	1	4		P17182	P17182	ENOA_MOUSE	Eno1	Alpha-enolase			1.9377	0.0678496	-0.549825	-2.04621	17.9605	17.935	18.1082	18.1245	18.1221	18.0711	17.0292	17.2978	17.9203	17.7677
Color2 [A=255, R=169, G=169, B=169]	1	4		P17183	P17183	ENOG_MOUSE	Eno2	Gamma-enolase			1.19419	0.0762742	-1.83331	-1.92296	10.4114	12.5686	13.5506	12.8938	13.3177	13.8304	8.9896	11.4509	10.8331	12.4414
Color2 [A=255, R=169, G=169, B=169]	1	4		P17225	P17225	PTBP1_MOUSE	Ptbp1	Polypyrimidine tract-binding protein 1			0.670646	0.298796	-0.41289	-1.01826	14.7912	15.255	15.1341	15.862	14.6571	14.8108	14.0156	14.6789	14.7055	15.2886
Color2 [A=255, R=169, G=169, B=169]	1	4		P17426	P17426	AP2A1_MOUSE	Ap2a1	AP-2 complex subunit alpha-1			0.312071	0.726418	-0.0745926	-0.368393	13.8957	14.0831	13.9549	14.1007	13.9699	13.8542	13.6423	13.7846	14.0703	14.1101
Color2 [A=255, R=169, G=169, B=169]	1	4		P17427	P17426;P17427	AP2A2_MOUSE	Ap2a2	AP-2 complex subunit alpha-2			0.352182	0.681739	-0.0907269	-0.426354	14.5994	14.9512	14.7386	14.9152	14.738	14.5414	14.4858	14.4965	14.8396	14.8043
Color2 [A=255, R=169, G=169, B=169]	1	4		P17433	P17433	SPI1_MOUSE	Spi1	Transcription factor PU.1			1.42914	0.0599285	-1.51889	-2.14303	10.658	9.89682	10.1632	10.8429	11.1282	10.9814	7.97627	7.77579	10.2863	10.3331
Color2 [A=255, R=169, G=169, B=169]	1	4		P17439	P17439	GLCM_MOUSE	Gba	Lysosomal acid glucosylceramidase			0.685859	0.351093	-0.274186	-0.916173	13.4298	12.8974	13.3006	13.2958	13.2211	13.523	12.4466	13.0465	13.4682	13.0538
Color2 [A=255, R=169, G=169, B=169]	1	4		P17563	P17563;Q63836	SBP1_MOUSE	Selenbp1	Methanethiol oxidase			0.399507	0.539197	0.197845	0.614684	17.875	18.3781	18.2708	18.3376	17.7401	17.7894	17.6566	18.3573	18.5686	18.4696
Color2 [A=255, R=169, G=169, B=169]	1	4		P17665	P17665	COX7C_MOUSE	Cox7c	Cytochrome c oxidase subunit 7C, mitochondrial			1.41655	0.0559444	2.07025	2.21187	15.9225	14.5228	14.3117	12.5312	13.3277	13.5708	17.541	17.125	15.3222	14.4173
Color2 [A=255, R=169, G=169, B=169]	1	4		P17710	P17710	HXK1_MOUSE	Hk1	Hexokinase-1			1.7485	0.0652414	-0.705194	-2.09032	14.3263	12.9488	13.4296	13.5511	13.7776	13.653	12.769	13.0639	13.0066	12.7973
Color2 [A=255, R=255, G=128, B=128]	1	4		P17717	P17717	UDB17_MOUSE	Ugt2b17	UDP-glucuronosyltransferase 2B17	+	Lal-/- + Lanifibranor_Lal-/- + vechicle	2.15549	0.028574	1.36876	2.84982	15.9429	16.792	16.1423	16.3531	15.3842	14.9463	17.7509	17.5021	16.7709	17.1584
Color2 [A=255, R=169, G=169, B=169]	1	4		P17742	P17742	PPIA_MOUSE	Ppia	Peptidyl-prolyl cis-trans isomerase A			0.959143	0.274883	-0.265621	-1.07226	18.9295	18.5868	18.9679	18.5631	19.0132	19.1537	18.3941	18.49	18.869	18.6606
Color2 [A=255, R=169, G=169, B=169]	1	4		P17751	P17751	TPIS_MOUSE	Tpi1	Triosephosphate isomerase			1.116	0.215628	-0.30932	-1.22655	17.736	17.8242	17.8465	17.8307	17.8209	17.7382	17.0219	17.3562	17.8756	17.7066
Color2 [A=255, R=169, G=169, B=169]	1	4		P17809	P17809	GTR1_MOUSE	Slc2a1	Solute carrier family 2, facilitated glucose transporter member 1			0.16199	0.733797	0.260508	0.358375	10.7717	10.8102	9.68926	11.6367	10.429	10.0194	9.1763	12.2429	10.45	11.4103
Color2 [A=255, R=169, G=169, B=169]	1	4		P17897	P17897	LYZ1_MOUSE	Lyz1	Lysozyme C-1			0.799031	0.235286	-0.475943	-1.17137	11.5004	11.4137	11.8122	12.3385	12.0475	12.0876	12.3073	10.9403	11.1987	11.1165
Color2 [A=255, R=169, G=169, B=169]	1	4		P17918	P17918	PCNA_MOUSE	Pcna	Proliferating cell nuclear antigen			1.88768	0.0625197	-0.628291	-2.1124	13.9629	13.2902	13.5474	13.5581	13.9492	13.9605	12.9632	13.0625	13.5496	12.7571
Color2 [A=255, R=169, G=169, B=169]	1	4		P18052	P18052	PTPRA_MOUSE	Ptpra	Receptor-type tyrosine-protein phosphatase alpha			0.670433	0.3391	-0.308459	-0.939631	12.3864	11.4108	11.9163	11.6257	11.8755	11.7929	11.0998	11.5511	12.0429	11.4108
Color2 [A=255, R=169, G=169, B=169]	1	4		P18181	P18181	CD48_MOUSE	Cd48	CD48 antigen			1.35819	0.0789075	-0.911952	-1.89391	12.8516	12.5587	13.2012	13.614	14.0914	13.7389	11.6896	12.2133	13.0996	12.7202
Color2 [A=255, R=169, G=169, B=169]	1	4		P18242	P18242	CATD_MOUSE	Ctsd	Cathepsin D			0.521366	0.453467	-0.229362	-0.745992	20.8613	20.1723	20.6515	19.8688	20.2629	20.4928	19.8426	20.2862	20.418	20.0755
Color2 [A=255, R=169, G=169, B=169]	1	4		P18525	P18525;P18528	HVM54_MOUSE		Ig heavy chain V region 5-84			1.14801	0.121226	-0.68444	-1.59519	12.3688	12.304	12.0298	11.8659	12.9493	13.2077	11.379	11.3361	12.0612	12.303
Color2 [A=255, R=169, G=169, B=169]	1	4		P18526	P18525;P18526;P18527;P18528;P18529	HVM55_MOUSE		Ig heavy chain V region 345			0.285159	0.59086	-0.276426	-0.542623	11.3219	11.1077	11.7686	9.97684	11.1108	11.7978	10.4649	10.6724	10.7197	11.7597
Color2 [A=255, R=169, G=169, B=169]	1	4		P18531	P18531	HVM60_MOUSE	Ighv3-6	Ig heavy chain V region 3-6			0.259955	0.602015	-0.344719	-0.528824	9.122	9.24633	10.2574	9.13538	8.33982	10.2636	8.34287	8.06212	9.61029	10.1822
Color2 [A=255, R=255, G=128, B=128]	1	4		P18572	P18572	BASI_MOUSE	Bsg	Basigin	+	Lal-/- + Lanifibranor_Lal-/- + vechicle	2.41458	0.0389881	0.720506	2.57968	14.1917	14.9731	14.8172	14.76	14.3717	14.178	15.2075	15.1775	15.3563	15.3352
Color2 [A=255, R=169, G=169, B=169]	1	4		P18581	P18581	CTR2_MOUSE	Slc7a2	Cationic amino acid transporter 2			0.676614	0.290202	0.434985	1.03674	11.3039	12.6317	12.3089	11.9275	11.7215	11.2513	11.7212	12.3663	12.4925	12.5898
Color2 [A=255, R=169, G=169, B=169]	1	4		P18653	P18653	KS6A1_MOUSE	Rps6ka1	Ribosomal protein S6 kinase alpha-1			0.977058	0.231517	-0.334319	-1.1806	11.8529	12.2026	12.0234	12.1117	11.9502	12.1997	11.1034	11.8774	12.0782	11.8307
Color2 [A=255, R=169, G=169, B=169]	1	4		P18654	P18653;P18654;Q9WUT3	KS6A3_MOUSE	Rps6ka3	Ribosomal protein S6 kinase alpha-3			1.41123	0.177028	-0.297503	-1.34913	16.4975	16.2337	16.447	16.5779	16.6991	16.7015	16.097	16.0266	16.4629	16.3278
Color2 [A=255, R=169, G=169, B=169]	1	4		P18760	P18760;P45591	COF1_MOUSE	Cfl1	Cofilin-1			1.16909	0.138488	-0.523261	-1.50425	17.9703	17.1823	17.6099	17.2077	17.9902	18.1092	16.8321	17.1623	17.617	17.0087
Color2 [A=255, R=169, G=169, B=169]	1	4		P18828	P18828	SDC1_MOUSE	Sdc1	Syndecan-1			0.434661	0.43875	-0.393993	-0.768641	10.1507	11.2165	11.3034	11.027	11.3007	11.1766	10.9911	9.33269	11.2079	11.009
Color2 [A=255, R=169, G=169, B=169]	1	4		P19001	P19001	K1C19_MOUSE	Krt19	Keratin, type I cytoskeletal 19			0.000204313	0.999684	-0.000124216	-0.000408265	12.6578	12.415	12.838	12.2882	12.1872	12.4583	12.3721	11.9313	12.8246	12.7678
Color2 [A=255, R=169, G=169, B=169]	1	4		P19096	P19096	FAS_MOUSE	Fasn	Fatty acid synthase			1.58061	0.0619839	0.969263	2.1237	16.6028	17.9983	17.6712	17.6229	16.7803	16.2823	18.1423	18.0231	18.0754	18.2748
Color2 [A=255, R=255, G=128, B=128]	1	4		P19137	P19137	LAMA1_MOUSE	Lama1	Laminin subunit alpha-1	+	Lal-/- + Lanifibranor_Lal-/- + vechicle	2.57436	0.00933333	-4.40326	-3.90608	14.1645	14.5351	13.8166	13.8809	13.8129	14.268	9.40701	7.41149	8.55417	13.3329
Color2 [A=255, R=169, G=169, B=169]	1	4		P19157	P19157	GSTP1_MOUSE	Gstp1	Glutathione S-transferase P 1			0.527155	0.424215	-0.275513	-0.793967	16.8068	17.701	17.7549	17.8081	17.4232	17.0255	16.7493	17.0417	17.4544	17.3322
Color2 [A=255, R=169, G=169, B=169]	1	4		P19221	P19221	THRB_MOUSE	F2	Prothrombin			0.0929904	0.882476	0.0485512	0.165976	13.9623	13.4997	12.9232	13.3766	13.4663	13.1852	13.224	13.3843	13.6619	13.5329
Color2 [A=255, R=169, G=169, B=169]	1	4		P19253	P19253	RL13A_MOUSE	Rpl13a	60S ribosomal protein L13a			0.412877	0.521402	0.21289	0.640408	17.0616	16.3647	16.9488	16.7296	16.5009	16.7682	17.5703	16.8485	16.9438	16.4048
Color2 [A=255, R=169, G=169, B=169]	1	4		P19258	P19258	MPV17_MOUSE	Mpv17	Protein Mpv17			1.10411	0.141772	0.570846	1.48922	11.9951	12.8026	12.8497	12.676	12.0389	11.8412	12.6341	12.5386	13.2669	13.3129
Color2 [A=255, R=255, G=128, B=128]	1	4		P19324	P19324	SERPH_MOUSE	Serpinh1	Serpin H1	+	Lal-/- + Lanifibranor_Lal-/- + vechicle	2.851	0.016069	-1.10436	-3.331	14.4893	14.0623	14.2112	14.7142	14.9191	14.8337	13.063	13.1906	13.8906	13.5914
Color2 [A=255, R=169, G=169, B=169]	1	4		P19426	P19426	NELFE_MOUSE	Nelfe	Negative elongation factor E			0.031019	0.954435	0.0245982	0.0654956	7.82136	8.00888	8.74835	7.437	7.97561	7.94372	8.53536	7.51489	7.89104	8.11371
Color2 [A=255, R=169, G=169, B=169]	1	4		P19536	P19536	COX5B_MOUSE	Cox5b	Cytochrome c oxidase subunit 5B, mitochondrial			1.77369	0.0924656	0.435086	1.77881	17.3061	17.508	17.6615	17.0931	17.4143	17.2666	18.1604	17.6515	17.8515	17.5766
Color2 [A=255, R=169, G=169, B=169]	1	4		P19639	P19639	GSTM3_MOUSE	Gstm3	Glutathione S-transferase Mu 3			0.395966	0.476813	-0.361555	-0.711162	16.53	18.2438	18.1238	18.3034	17.2659	17.0293	16.9779	17.1197	17.0002	17.7868
Color2 [A=255, R=169, G=169, B=169]	1	4		P19783	P19783	COX41_MOUSE	Cox4i1	Cytochrome c oxidase subunit 4 isoform 1, mitochondrial			0.0816688	0.881954	-0.0659955	-0.167087	16.8337	18.2049	17.9029	17.8837	17.3322	17.2273	17.1131	17.36	17.8977	17.6217
Color2 [A=255, R=169, G=169, B=169]	1	4		P19973	P19973	LSP1_MOUSE	Lsp1	Lymphocyte-specific protein 1			1.06327	0.108005	-1.12776	-1.66551	14.3987	14.4619	14.2364	15.1152	16.3066	15.5752	13.0386	12.9784	14.8559	14.6788
Color2 [A=255, R=169, G=169, B=169]	1	4		P20029	P20029	BIP_MOUSE	Hspa5	Endoplasmic reticulum chaperone BiP			1.70943	0.0714208	-0.621594	-1.98309	18.0296	17.968	18.3488	17.9527	18.3446	18.2854	17.0263	17.3745	18.1734	17.5589
Color2 [A=255, R=169, G=169, B=169]	1	4		P20060	P20060	HEXB_MOUSE	Hexb	Beta-hexosaminidase subunit beta			1.79357	0.0668612	-0.634139	-2.05449	16.5634	16.0925	16.619	16.6583	16.8976	16.7728	15.4141	16.058	16.3295	16.0643
Color2 [A=255, R=169, G=169, B=169]	1	4		P20065	P20065	TYB4_MOUSE	Tmsb4x	Thymosin beta-4			0.449497	0.40666	-0.504635	-0.821486	16.0704	13.8299	14.8824	15.3109	15.8481	16.2593	15.5213	15.0517	14.1882	14.6876
Color2 [A=255, R=169, G=169, B=169]	1	4		P20108	P20108	PRDX3_MOUSE	Prdx3	Thioredoxin-dependent peroxide reductase, mitochondrial			0.27379	0.634533	0.190077	0.48576	16.4618	17.4478	17.4807	17.4982	16.7272	16.592	16.7077	17.3941	17.5851	17.2118
Color2 [A=255, R=169, G=169, B=169]	1	4		P20152	P20152	VIME_MOUSE	Vim	Vimentin			0.0686611	0.918083	0.0300848	0.11659	18.9093	18.4931	18.367	18.1748	18.5406	18.6157	18.387	18.9014	18.3997	18.4992
Color2 [A=255, R=169, G=169, B=169]	1	4		P20444	P63318;P20444	KPCA_MOUSE	Prkca	Protein kinase C alpha type			0.911258	0.220935	-0.403841	-1.20907	9.90478	9.26853	10.1946	9.82901	10.127	10.4863	9.92511	9.34014	9.54064	9.45221
Color2 [A=255, R=169, G=169, B=169]	1	4		P20491	P20491	FCERG_MOUSE	Fcer1g	High affinity immunoglobulin epsilon receptor subunit gamma			0.63754	0.291705	-0.504015	-1.03231	14.9978	13.7414	14.9176	13.1613	14.4858	14.3567	14.0188	14.1117	13.6144	13.3461
Color2 [A=255, R=169, G=169, B=169]	1	4		P20664	P20664	PRI1_MOUSE	Prim1	DNA primase small subunit			0.700823	0.288096	-0.407161	-1.04165	9.07919	8.21936	7.5932	8.30905	8.6199	7.86098	7.51939	7.82897	8.15042	7.99369
Color2 [A=255, R=169, G=169, B=169]	1	4		P20852	P20852	CP2A5_MOUSE	Cyp2a5	Cytochrome P450 2A5			0.577584	0.283835	0.851912	1.05178	12.5031	15.1011	15.3182	14.8925	12.8589	12.8236	14.4673	15.0324	14.1209	15.4519
Color2 [A=255, R=169, G=169, B=169]	1	4		P20918	P20918	PLMN_MOUSE	Plg	Plasminogen			0.573567	0.364877	-0.352669	-0.89159	14.6144	13.9786	13.6212	13.8404	14.4465	13.8481	13.1195	13.43	14.3986	13.874
Color2 [A=255, R=169, G=169, B=169]	1	4		P21107	P21107	TPM3_MOUSE	Tpm3	Tropomyosin alpha-3 chain			0.798236	0.308763	-0.279713	-0.99839	16.2103	15.9906	15.8598	15.8561	16.3357	16.0919	15.4421	15.457	16.1619	16.0498
Color2 [A=255, R=169, G=169, B=169]	1	4		P21126	P21126	UBL4A_MOUSE	Ubl4a	Ubiquitin-like protein 4A			0.647435	0.388996	0.242132	0.851861	11.9207	12.1895	11.7129	11.6076	11.344	11.3408	11.7387	11.9292	11.8696	12.1748
Color2 [A=255, R=169, G=169, B=169]	1	4		P21180	P21180	CO2_MOUSE	C2	Complement C2			0.849441	0.284051	-0.295321	-1.05091	10.3967	9.84825	10.408	10.2791	9.9346	10.19	10.0565	9.37157	10.0937	10.0014
Color2 [A=255, R=169, G=169, B=169]	1	4		P21271	P21271	MYO5B_MOUSE	Myo5b	Unconventional myosin-Vb			0.924885	0.128368	1.42895	1.55621	9.82883	9.69649	9.58695	10.0136	9.63406	9.41538	14.181	10.2344	9.75618	10.3278
Color2 [A=255, R=169, G=169, B=169]	1	4		P21278	P21278	GNA11_MOUSE	Gna11	Guanine nucleotide-binding protein subunit alpha-11			0.484674	0.559596	0.132918	0.584308	12.8513	13.0487	12.9023	12.5369	12.7893	12.5473	12.7487	12.7918	13.1657	12.9427
Color2 [A=255, R=169, G=169, B=169]	1	4		P21279	P21279	GNAQ_MOUSE	Gnaq	Guanine nucleotide-binding protein G(q) subunit alpha			2.54023	0.0658868	-0.409872	-2.08128	15.666	15.3335	15.4173	15.4034	15.6021	15.307	15.0402	14.8355	15.0947	15.2096
Color2 [A=255, R=169, G=169, B=169]	1	4		P21300	P21300	ALD1_MOUSE	Akr1b7	Aldo-keto reductase family 1 member B7			0.415299	0.446007	-0.427016	-0.757126	12.2977	12.2731	12.3782	13.1873	11.8332	12.1032	13.4011	11.0933	11.5847	11.5947
Color2 [A=255, R=255, G=128, B=128]	1	4		P21440	P21440;P06795;P21447	MDR3_MOUSE	Abcb4	Phosphatidylcholine translocator ABCB4	+	Lal-/- + Lanifibranor_Lal-/- + vechicle	2.20291	0.0388883	0.851697	2.56708	12.6395	13.1811	12.966	12.6102	12.4982	11.8795	13.5517	13.572	13.4603	13.3392
Color2 [A=255, R=169, G=169, B=169]	1	4		P21447	P06795;P21447	MDR1A_MOUSE	Abcb1a	ATP-dependent translocase ABCB1			0.263889	0.729245	-0.0861913	-0.364835	9.93655	10.5471	10.5692	10.5109	10.3702	10.4602	10.4159	10.1002	10.288	10.4473
Color2 [A=255, R=169, G=169, B=169]	1	4		P21460	P21460	CYTC_MOUSE	Cst3	Cystatin-C			1.06755	0.162719	-0.493367	-1.40298	12.9364	12.1597	12.7264	12.494	12.917	13.1314	11.6565	12.1483	12.6987	12.433
Color2 [A=255, R=169, G=169, B=169]	1	4		P21550	P21550	ENOB_MOUSE	Eno3	Beta-enolase			0.0831852	0.870582	-0.0917799	-0.182357	12.9986	11.6217	11.3511	10.7027	12.0831	11.6765	11.8921	11.4383	11.8184	11.4399
Color2 [A=255, R=169, G=169, B=169]	1	4		P21570	P21570	ANGI_MOUSE	Ang	Angiogenin			0.0802879	0.879531	-0.0772798	-0.171385	11.7962	10.1141	10.8583	11.3934	11.5085	11.9058	11.2945	11.3365	11.192	10.9189
Color2 [A=255, R=169, G=169, B=169]	1	4		P21614	P21614	VTDB_MOUSE	Gc	Vitamin D-binding protein			0.191336	0.763248	-0.0982227	-0.322701	14.7542	15.2175	15.4021	15.2816	15.1186	15.1444	14.6724	14.7132	15.5471	15.2865
Color2 [A=255, R=169, G=169, B=169]	1	4		P21619	P21619	LMNB2_MOUSE	Lmnb2	Lamin-B2			1.83289	0.150229	-0.273961	-1.45407	13.6616	13.6149	13.7844	13.3736	13.6425	13.7753	13.2304	13.3211	13.4781	13.4427
Color2 [A=255, R=255, G=128, B=128]	1	4		P21956	P21956	MFGM_MOUSE	Mfge8	Lactadherin	+	Lal-/- + Lanifibranor_Lal-/- + vechicle	2.89804	0.0104928	-1.55268	-3.69823	14.2946	13.7367	14.6484	14.1947	14.0391	14.424	11.7903	12.4696	13.3953	13.0257
Color2 [A=255, R=169, G=169, B=169]	1	4		P21958	P21958	TAP1_MOUSE	Tap1	Antigen peptide transporter 1			0.366003	0.56333	-0.192609	-0.580122	12.5614	11.6464	12.3188	12.4933	11.7209	11.8633	11.6289	12.2645	11.9177	11.8212
Color2 [A=255, R=169, G=169, B=169]	1	4		P21981	P21981	TGM2_MOUSE	Tgm2	Protein-glutamine gamma-glutamyltransferase 2			0.721738	0.383605	0.214931	0.859731	16.8331	16.9072	16.8523	17.0452	16.6489	16.9151	16.6046	17.1929	17.4068	17.1234
Color2 [A=255, R=169, G=169, B=169]	1	4		P21995	P21995	EMB_MOUSE	Emb	Embigin			0.63972	0.226699	1.4105	1.19176	13.4469	11.7267	11.5818	11.6803	12.8667	12.8688	16.0552	15.7967	12.2479	10.9897
Color2 [A=255, R=169, G=169, B=169]	1	4		P22315	P22315	HEMH_MOUSE	Fech	Ferrochelatase, mitochondrial			0.118815	0.836183	-0.0790572	-0.22537	13.6428	14.5081	14.2524	14.1561	13.448	13.5194	13.4538	13.8626	13.9349	14.1169
Color2 [A=255, R=169, G=169, B=169]	1	4		P22361	P22361	HNF1A_MOUSE	Hnf1a	Hepatocyte nuclear factor 1-alpha			0.168895	0.724963	0.262345	0.370226	9.35078	8.51033	8.56016	8.8306	7.93987	7.27766	7.83304	10.4964	8.22653	8.13972
Color2 [A=255, R=169, G=169, B=169]	1	4		P22366	P22366	MYD88_MOUSE	Myd88	Myeloid differentiation primary response protein MyD88			0.690699	0.404676	-0.204083	-0.82459	12.7055	12.2569	12.0742	12.1824	12.2171	11.9111	11.8311	12.0265	12.1827	12.0416
Color2 [A=255, R=169, G=169, B=169]	1	4		P22437	P22437	PGH1_MOUSE	Ptgs1	Prostaglandin G/H synthase 1			0.172298	0.784618	0.0916786	0.296696	12.8092	12.9379	13.209	13.378	12.4356	12.7991	12.689	13.3587	12.8431	13.1884
Color2 [A=255, R=169, G=169, B=169]	1	4		P22599	P07758;Q00896;Q00897;Q00898;P22599	A1AT2_MOUSE	Serpina1b	Alpha-1-antitrypsin 1-2			1.23419	0.114425	-0.63415	-1.63742	17.3066	17.7935	17.5533	17.6127	18.0212	18.1358	16.4863	16.7827	17.876	17.2671
Color2 [A=255, R=169, G=169, B=169]	1	4		P22682	P22682	CBL_MOUSE	Cbl	E3 ubiquitin-protein ligase CBL			0.676662	0.302587	-0.39363	-1.01145	11.1287	11.1436	10.6286	11.4324	11.0872	10.9414	10.9855	9.69993	10.9274	11.0539
Color2 [A=255, R=169, G=169, B=169]	1	4		P22892	P22892	AP1G1_MOUSE	Ap1g1	AP-1 complex subunit gamma-1			1.96502	0.0758745	0.464139	1.92913	14.3339	14.3004	14.0451	14.1786	13.8799	13.9516	14.6525	14.9066	14.2973	14.4598
Color2 [A=255, R=169, G=169, B=169]	1	4		P22907	P22907	HEM3_MOUSE	Hmbs	Porphobilinogen deaminase			0.584548	0.51291	-0.14146	-0.652586	13.2664	13.2819	13.4171	13.2747	13.4398	13.2599	12.7845	13.2532	13.4223	13.2674
Color2 [A=255, R=169, G=169, B=169]	1	4		P23116	P23116	EIF3A_MOUSE	Eif3a	Eukaryotic translation initiation factor 3 subunit A			0.0192487	0.976414	0.00850479	0.033799	13.8223	14.2246	14.0986	14.209	13.9453	13.9605	13.6875	13.8846	14.2449	14.3906
Color2 [A=255, R=169, G=169, B=169]	1	4		P23198	P23198	CBX3_MOUSE	Cbx3	Chromobox protein homolog 3			1.39293	0.141704	-0.381779	-1.4892	13.8375	13.437	13.6663	14.0132	14.0564	14.052	13.2164	13.3282	13.7017	13.6015
Color2 [A=255, R=169, G=169, B=169]	1	4		P23249	P23249	MOV10_MOUSE	Mov10	Putative helicase MOV-10			0.890179	0.277766	0.287657	1.06604	12.5245	12.4947	12.5605	12.7012	11.8827	12.0516	12.7518	12.5975	12.7298	12.5483
Color2 [A=255, R=169, G=169, B=169]	1	4		P23475	P23475	XRCC6_MOUSE	Xrcc6	X-ray repair cross-complementing protein 6			0.183642	0.769801	-0.097997	-0.31479	12.0798	12.1574	12.4347	12.5001	12.2017	12.0209	11.611	11.8684	12.612	12.4464
Color2 [A=255, R=169, G=169, B=169]	1	4		P23492	P23492	PNPH_MOUSE	Pnp	Purine nucleoside phosphorylase			0.853182	0.307977	-0.257609	-1.00102	16.0927	16.0934	16.0988	16.1663	15.7606	15.9435	15.3181	15.8103	16.1678	15.7769
Color2 [A=255, R=169, G=169, B=169]	1	4		P23506	P23506	PIMT_MOUSE	Pcmt1	Protein-L-isoaspartate(D-aspartate) O-methyltransferase			0.964001	0.194491	-0.448285	-1.28709	13.2231	12.5904	13.1127	12.6264	13.4184	13.3618	12.7283	12.266	13.1479	12.2866
Color2 [A=255, R=169, G=169, B=169]	1	4		P23589	P23589	CAH5A_MOUSE	Ca5a	Carbonic anhydrase 5A, mitochondrial			1.06788	0.117583	0.922449	1.61719	12.8794	14.5525	13.9386	13.4965	12.5907	12.0749	14.1852	14.3763	14.0311	14.119
Color2 [A=255, R=169, G=169, B=169]	1	4		P23591	P23591	FCL_MOUSE	Gfus	GDP-L-fucose synthase			0.523578	0.413985	0.299574	0.809552	15.7735	14.8898	14.9766	14.4369	14.9078	14.7803	15.4764	15.5393	15.311	14.7149
Color2 [A=255, R=169, G=169, B=169]	1	4		P23708	P23708	NFYA_MOUSE	Nfya	Nuclear transcription factor Y subunit alpha			0.0352557	0.939242	-0.0562406	-0.0856303	9.35582	7.34084	8.45759	6.83179	9.13631	9.19285	7.88942	8.34927	8.5084	8.5714
Color2 [A=255, R=169, G=169, B=169]	1	4		P23780	P23780	BGAL_MOUSE	Glb1	Beta-galactosidase			1.0029	0.241664	-0.303207	-1.15431	15.7739	15.2812	15.7055	15.5896	15.6183	15.4493	14.7953	15.2432	15.476	15.5511
Color2 [A=255, R=169, G=169, B=169]	1	4		P23881	P23881	TCEA3_MOUSE	Tcea3	Transcription elongation factor A protein 3			0.14472	0.776102	-0.166673	-0.306871	8.58121	7.80688	9.3959	9.38712	7.69024	9.06862	8.76284	8.46126	8.97781	7.75138
Color2 [A=255, R=169, G=169, B=169]	1	4		P23927	P23927	CRYAB_MOUSE	Cryab	Alpha-crystallin B chain			1.49632	0.0618449	-1.16717	-2.12262	9.84138	10.7396	10.7559	10.6374	10.8529	10.2898	8.73631	8.23401	10.289	10.15
Color2 [A=255, R=169, G=169, B=169]	1	4		P23949	P23949	TISD_MOUSE	Zfp36l2	mRNA decay activator protein ZFP36L2			0.142917	0.786333	-0.139077	-0.293468	8.90604	8.55043	8.8975	8.01099	8.05339	8.30256	8.04467	7.73444	7.98954	9.48898
Color2 [A=255, R=169, G=169, B=169]	1	4		P23953	P23953	EST1C_MOUSE	Ces1c	Carboxylesterase 1C			1.03952	0.177513	-0.452357	-1.34724	14.3544	15.0621	14.8693	15.0169	14.7806	14.7608	13.8926	13.9801	14.918	14.6293
Color2 [A=255, R=169, G=169, B=169]	1	4		P24063	P24063	ITAL_MOUSE	Itgal	Integrin alpha-L			2.3263	0.0713027	-0.406909	-1.98447	12.221	12.194	12.3917	12.3499	12.0713	12.0821	11.6639	11.9714	11.6099	12.0005
Color2 [A=255, R=255, G=128, B=128]	1	4		P24270	P24270	CATA_MOUSE	Cat	Catalase	+	Lal-/- + Lanifibranor_Lal-/- + vechicle	2.00689	0.0398351	0.991877	2.51319	17.4609	18.6113	18.4849	18.2371	17.6236	17.3364	18.7703	18.872	18.8976	19.2637
Color2 [A=255, R=169, G=169, B=169]	1	4		P24369	P24369	PPIB_MOUSE	Ppib	Peptidyl-prolyl cis-trans isomerase B			1.59089	0.102051	-0.454706	-1.70774	17.6421	17.3385	17.8874	17.7571	17.8151	17.6597	16.9264	17.3104	17.6726	17.0051
Color2 [A=255, R=255, G=128, B=128]	1	4		P24452	P24452	CAPG_MOUSE	Capg	Macrophage-capping protein	+	Lal-/- + Lanifibranor_Lal-/- + vechicle	2.15857	0.0360699	-1.02978	-2.66971	17.809	17.0037	17.9057	17.5109	18.0836	18.1998	16.0549	16.8379	17.0202	16.9764
Color2 [A=255, R=255, G=128, B=128]	1	4		P24456	P24456	CP2DA_MOUSE	Cyp2d10	Cytochrome P450 2D10	+	Lal-/- + Lanifibranor_Lal-/- + vechicle	2.37285	0.0233902	1.34907	3.0552	16.4663	16.9636	16.122	16.3371	15.4558	15.2395	17.5235	17.6114	17.1188	17.5322
Color2 [A=255, R=169, G=169, B=169]	1	4		P24457	P24457	CP2DB_MOUSE	Cyp2d11	Cytochrome P450 2D11			1.45802	0.0660522	1.14312	2.07672	12.7491	14.3374	13.332	13.8728	12.186	12.5598	14.1192	14.0927	14.127	14.9249
Color2 [A=255, R=169, G=169, B=169]	1	4		P24472	P24472	GSTA4_MOUSE	Gsta4	Glutathione S-transferase A4			0.0923798	0.863501	0.0812215	0.191551	15.3342	15.3143	16.0505	14.7976	15.0214	15.0895	15.8647	15.8434	14.6669	15.0215
Color2 [A=255, R=169, G=169, B=169]	1	4		P24527	P24527	LKHA4_MOUSE	Lta4h	Leukotriene A-4 hydrolase			2.03273	0.0592904	-0.59118	-2.16109	15.5249	14.8996	15.058	15.2871	15.4087	15.3699	14.2987	14.5249	15.0137	14.8301
Color2 [A=255, R=169, G=169, B=169]	1	4		P24547	P24547	IMDH2_MOUSE	Impdh2	Inosine-5'-monophosphate dehydrogenase 2			1.25581	0.151583	-0.410569	-1.44899	13.7477	13.1114	13.4846	12.9823	13.5646	13.4827	12.8451	13.1311	13.2859	12.6779
Color2 [A=255, R=169, G=169, B=169]	1	4		P24549	P24549	AL1A1_MOUSE	Aldh1a1	Retinal dehydrogenase 1			1.09382	0.14531	0.559494	1.4731	16.68	17.4972	17.4542	17.3126	16.4827	16.308	17.2252	17.6456	17.6155	17.5748
Color2 [A=255, R=169, G=169, B=169]	1	4		P24604	P24604	TEC_MOUSE	Tec	Tyrosine-protein kinase Tec			1.79814	0.0583104	-0.769428	-2.18215	10.2707	10.1705	9.15427	10.2453	10.2267	10.033	9.03363	9.69154	9.24808	9.01605
Color2 [A=255, R=169, G=169, B=169]	1	4		P24638	P24638	PPAL_MOUSE	Acp2	Lysosomal acid phosphatase			1.08578	0.266579	-0.242253	-1.09181	14.0652	14.2979	14.3736	14.4322	14.2012	14.2517	13.7137	14.1093	14.3287	13.9605
Color2 [A=255, R=169, G=169, B=169]	1	4		P24668	P24668	MPRD_MOUSE	M6pr	Cation-dependent mannose-6-phosphate receptor			0.161591	0.765825	-0.13928	-0.319519	13.7457	12.3885	13.2856	12.486	13.1581	13.3672	12.4503	13.5663	13.0978	12.6158
Color2 [A=255, R=169, G=169, B=169]	1	4		P24721	P24721	ASGR2_MOUSE	Asgr2	Asialoglycoprotein receptor 2			0.323014	0.501072	-0.640054	-0.670507	10.7422	11.3647	12.2102	11.3409	10.5337	10.8044	7.51134	11.6324	11.5761	11.384
Color2 [A=255, R=169, G=169, B=169]	1	4		P24788	P24788	CD11B_MOUSE	Cdk11b	Cyclin-dependent kinase 11B			0.585503	0.389761	-0.283843	-0.849846	11.5031	11.6345	12.0068	11.7614	12.107	12.1371	11.3368	11.1089	12.2289	11.6233
Color2 [A=255, R=169, G=169, B=169]	1	4		P24815	P24815	3BHS1_MOUSE	Hsd3b1	3 beta-hydroxysteroid dehydrogenase/Delta 5-->4-isomerase type 1			0.429838	0.390578	0.818197	0.848239	9.02579	11.7002	9.41375	10.982	8.44421	8.3373	9.17187	11.0605	9.70965	11.9329
Color2 [A=255, R=169, G=169, B=169]	1	4		P25085	P25085	IL1RA_MOUSE	Il1rn	Interleukin-1 receptor antagonist protein			0.750388	0.203784	-0.841003	-1.25706	12.4765	10.7844	11.8385	11.8638	12.925	13.0215	10.2667	11.5013	12.517	10.9574
Color2 [A=255, R=169, G=169, B=169]	1	4		P25119	P25119	TNR1B_MOUSE	Tnfrsf1b	Tumor necrosis factor receptor superfamily member 1B			1.7293	0.068645	-0.66307	-2.03786	8.79227	9.08019	9.3599	8.97476	9.06338	9.32874	8.25002	8.00104	9.15101	8.34515
Color2 [A=255, R=169, G=169, B=169]	1	4		P25206	P25206	MCM3_MOUSE	Mcm3	DNA replication licensing factor MCM3			0.835899	0.227216	-0.456754	-1.19077	12.4632	11.4863	11.8731	11.8207	12.3204	11.9221	12.114	11.1208	11.8685	10.9935
Color2 [A=255, R=169, G=169, B=169]	1	4		P25425	P25425	PO2F1_MOUSE	Pou2f1	POU domain, class 2, transcription factor 1			0.0973317	0.826065	0.273708	0.239915	12.391	7.35286	11.4191	11.5414	11.3146	11.5193	9.4543	12.2157	11.0968	12.0202
Color2 [A=255, R=169, G=169, B=169]	1	4		P25444	P25444	RS2_MOUSE	Rps2	40S ribosomal protein S2			0.144668	0.819772	-0.0731293	-0.248323	15.7094	16.2075	16.1512	16.4518	15.8711	15.9637	15.6388	15.7803	16.0905	16.4343
Color2 [A=255, R=169, G=169, B=169]	1	4		P25446	P25446	TNR6_MOUSE	Fas	Tumor necrosis factor receptor superfamily member 6			1.04272	0.165279	0.504091	1.39222	10.9883	10.0601	9.85415	9.66016	10.124	10.34	10.8621	10.2749	10.9008	10.663
Color2 [A=255, R=169, G=169, B=169]	1	4		P25688	P25688	URIC_MOUSE	Uox	Uricase			1.27219	0.133937	0.470066	1.5278	18.7197	18.7374	19.017	18.662	18.053	18.0499	19.0413	18.8793	19.1433	18.9757
Color2 [A=255, R=255, G=128, B=128]	1	4		P25785	P25785	TIMP2_MOUSE	Timp2	Metalloproteinase inhibitor 2	+	Lal-/- + Lanifibranor_Lal-/- + vechicle	2.03377	0.0286124	-1.83214	-2.87342	9.54023	9.55749	10.1785	10.3917	10.7013	10.7891	7.70531	7.12842	9.71405	8.89584
Color2 [A=255, R=169, G=169, B=169]	1	4		P25799	P25799	NFKB1_MOUSE	Nfkb1	Nuclear factor NF-kappa-B p105 subunit			1.83948	0.0687247	-0.591585	-2.03789	12.0948	11.1639	11.9312	11.8833	11.866	12.0324	11.2143	11.3271	11.4433	10.9633
Color2 [A=255, R=169, G=169, B=169]	1	4		P25911	P25911	LYN_MOUSE	Lyn	Tyrosine-protein kinase Lyn			1.83657	0.0725172	-0.536907	-1.96704	14.7728	14.7122	14.7132	15.0956	15.0752	15.0651	13.9115	14.2471	14.672	14.6445
Color2 [A=255, R=169, G=169, B=169]	1	4		P25976	P25976	UBF1_MOUSE	Ubtf	Nucleolar transcription factor 1			0.151525	0.830094	0.0582693	0.23426	11.6157	11.619	11.7824	11.9797	12.1613	11.9396	11.5439	12.1227	11.9968	11.9683
Color2 [A=255, R=255, G=128, B=128]	1	4		P26039	P26039	TLN1_MOUSE	Tln1	Talin-1	+	Lal-/- + Lanifibranor_Lal-/- + vechicle	2.1935	0.0405191	-0.792242	-2.50328	16.0468	15.5458	15.9102	15.8507	16.3071	16.3297	14.7518	15.12	15.6977	15.2551
Color2 [A=255, R=169, G=169, B=169]	1	4		P26040	P26040	EZRI_MOUSE	Ezr	Ezrin			0.91304	0.238554	-0.354623	-1.16206	14.4217	13.6286	13.7359	13.7544	14.1628	14.2654	13.6439	13.8818	13.8151	13.22
Color2 [A=255, R=255, G=128, B=128]	1	4		P26041	P26041;P26043;P26040	MOES_MOUSE	Msn	Moesin	+	Lal-/- + Lanifibranor_Lal-/- + vechicle	2.41245	0.0321221	-0.867177	-2.74432	17.9763	17.4475	17.9287	17.8494	18.2219	18.3357	16.6377	16.967	17.4788	17.2874
Color2 [A=255, R=169, G=169, B=169]	1	4		P26043	P26043	RADI_MOUSE	Rdx	Radixin			0.416063	0.660122	-0.0884723	-0.45141	15.135	15.1094	15.1725	15.0424	14.9731	14.9002	14.7466	14.8451	15.1165	15.1597
Color2 [A=255, R=169, G=169, B=169]	1	4		P26150	P26149;P26150	3BHS3_MOUSE	Hsd3b3	3 beta-hydroxysteroid dehydrogenase/Delta 5-->4-isomerase type 3			1.1638	0.125407	0.617132	1.56869	13.0995	14.0205	13.6963	13.792	12.86	12.6932	14.2271	13.9144	13.6961	14.0719
Color2 [A=255, R=169, G=169, B=169]	1	4		P26151	P26151	FCGR1_MOUSE	Fcgr1	High affinity immunoglobulin gamma Fc receptor I			0.00350445	0.995123	-0.00391531	-0.00821216	11.4446	11.3186	11.8613	12.4133	12.7759	12.6876	12.1593	11.3818	12.5394	12.2381
Color2 [A=255, R=169, G=169, B=169]	1	4		P26187	P26187	MGMT_MOUSE	Mgmt	Methylated-DNA--protein-cysteine methyltransferase			0.992508	0.15693	-0.625204	-1.42657	8.54411	9.30363	9.47022	9.02634	8.31476	8.37173	8.45758	7.85254	8.89223	7.65069
Color2 [A=255, R=169, G=169, B=169]	1	4		P26231	Q61301;P26231	CTNA1_MOUSE	Ctnna1	Catenin alpha-1			0.883064	0.325363	-0.226631	-0.965749	13.9783	14.1583	14.2092	14.1804	14.0647	14.0213	13.5108	13.7376	14.2407	14.0126
Color2 [A=255, R=169, G=169, B=169]	1	4		P26262	P26262	KLKB1_MOUSE	Klkb1	Plasma kallikrein			0.802357	0.333893	-0.243137	-0.949887	12.9033	12.5223	12.188	12.3959	12.527	12.2523	12.0687	12.0476	12.5154	12.2548
Color2 [A=255, R=169, G=169, B=169]	1	4		P26350	P26350	PTMA_MOUSE	Ptma	Prothymosin alpha			0.927823	0.220911	-0.391171	-1.20949	15.184	14.6406	14.887	15.1996	15.5105	15.3073	14.2365	14.625	14.8855	15.1744
Color2 [A=255, R=169, G=169, B=169]	1	4		P26369	P26369	U2AF2_MOUSE	U2af2	Splicing factor U2AF 65 kDa subunit			1.22167	0.125318	-0.555213	-1.56995	14.9605	14.9092	15.5014	15.1617	15.54	15.599	14.1037	14.6679	15.3334	14.7887
Color2 [A=255, R=169, G=169, B=169]	1	4		P26443	P26443	DHE3_MOUSE	Glud1	Glutamate dehydrogenase 1, mitochondrial			1.21766	0.144044	0.459922	1.48034	17.9717	18.3774	18.4271	18.1546	17.7112	17.4684	18.3466	18.7728	18.5005	18.2934
Color2 [A=255, R=169, G=169, B=169]	1	4		P26450	O08908;P26450	P85A_MOUSE	Pik3r1	Phosphatidylinositol 3-kinase regulatory subunit alpha			1.68407	0.0891664	-0.481396	-1.79965	11.3537	11.6254	11.6672	11.9024	11.7787	11.7624	10.9559	10.8857	11.635	11.3245
Color2 [A=255, R=169, G=169, B=169]	1	4		P26516	P26516	PSMD7_MOUSE	Psmd7	26S proteasome non-ATPase regulatory subunit 7			0.169616	0.806141	0.0702359	0.267738	14.1854	14.4129	14.111	14.2602	13.847	13.7881	13.8944	14.0105	14.3005	14.4786
Color2 [A=255, R=169, G=169, B=169]	1	4		P26618	P26618	PGFRA_MOUSE	Pdgfra	Platelet-derived growth factor receptor alpha			1.71973	0.0551962	-0.925196	-2.22392	11.2191	10.066	10.6115	9.91865	11.093	11.2418	9.65005	10.0236	9.90886	9.4833
Color2 [A=255, R=169, G=169, B=169]	1	4		P26638	P26638	SYSC_MOUSE	Sars1	Serine--tRNA ligase, cytoplasmic			0.639094	0.489537	-0.146798	-0.689652	14.8377	15.2172	15.1151	15.1962	15.0996	15.0043	14.6899	14.8021	15.0835	15.1507
Color2 [A=255, R=169, G=169, B=169]	1	4		P26645	P26645	MARCS_MOUSE	Marcks	Myristoylated alanine-rich C-kinase substrate			0.895162	0.210466	-0.456393	-1.23932	15.0429	14.6417	15.4055	15.2243	15.9222	15.8129	14.761	14.557	15.1063	15.1165
Color2 [A=255, R=169, G=169, B=169]	1	4		P26883	P26883	FKB1A_MOUSE	Fkbp1a	Peptidyl-prolyl cis-trans isomerase FKBP1A			0.10145	0.855427	0.0798817	0.203531	12.7636	13.1177	12.9827	12.7196	13.4665	13.8595	13.9263	13.1123	12.8639	13.0234
Color2 [A=255, R=169, G=169, B=169]	1	4		P26952	P26952	IL3RA_MOUSE	Il3ra	Interleukin-3 receptor subunit alpha			1.4935	0.0626018	-1.14521	-2.11247	9.89603	9.58847	10.1994	10.7477	11.0873	10.6781	8.25672	8.7737	9.85426	9.99915
Color2 [A=255, R=169, G=169, B=169]	1	4		P26954	P26954;P26955	IL3B2_MOUSE	Csf2rb2	Interleukin-3 receptor class 2 subunit beta			1.54955	0.053466	-1.41838	-2.24942	12.6297	11.2621	11.7968	11.622	12.1407	12.4874	8.92066	11.0338	11.6002	10.7309
Color2 [A=255, R=169, G=169, B=169]	1	4		P27005	P27005	S10A8_MOUSE	S100a8	Protein S100-A8			0.680957	0.220994	-1.03858	-1.20886	13.7838	14.8661	12.4976	15.8278	12.9095	13.345	11.3992	12.9453	13.1707	13.817
Color2 [A=255, R=169, G=169, B=169]	1	4		P27046	P27046	MA2A1_MOUSE	Man2a1	Alpha-mannosidase 2			0.529394	0.557775	0.123693	0.587561	13.8239	13.6683	13.6437	13.6113	13.3084	13.3754	13.6963	13.5327	13.716	13.8371
Color2 [A=255, R=169, G=169, B=169]	1	4		P27546	P27546	MAP4_MOUSE	Map4	Microtubule-associated protein 4			1.55347	0.0901863	-0.542297	-1.79326	14.6257	14.595	14.983	14.1931	15.0136	15.0254	14.2341	13.8048	14.4742	14.2748
Color2 [A=255, R=169, G=169, B=169]	1	4		P27600	P27600	GNA12_MOUSE	Gna12	Guanine nucleotide-binding protein subunit alpha-12			0.0588137	0.912929	0.0500693	0.123873	9.06574	10.2016	10.1824	10.4894	10.1603	10.2697	10.1375	9.53512	10.2641	10.5097
Color2 [A=255, R=169, G=169, B=169]	1	4		P27601	P27601	GNA13_MOUSE	Gna13	Guanine nucleotide-binding protein subunit alpha-13			1.72166	0.0901829	-0.461735	-1.79273	15.1928	14.9961	15.1821	15.4083	15.3221	15.3498	14.3527	14.641	15.0324	15.0944
Color2 [A=255, R=169, G=169, B=169]	1	4		P27612	P27612	PLAP_MOUSE	Plaa	Phospholipase A-2-activating protein			0.214881	0.807828	-0.0527133	-0.264581	13.0389	12.832	12.7834	12.5852	12.8365	12.6767	12.8907	12.5991	12.8474	12.6204
Color2 [A=255, R=169, G=169, B=169]	1	4		P27641	P27641	XRCC5_MOUSE	Xrcc5	X-ray repair cross-complementing protein 5			0.272058	0.672609	-0.134259	-0.437532	12.0896	12.419	12.7602	12.5753	12.5787	12.4151	11.8486	12.1329	12.827	12.5465
Color2 [A=255, R=169, G=169, B=169]	1	4		P27659	P27659	RL3_MOUSE	Rpl3	60S ribosomal protein L3			0.316639	0.66663	0.112139	0.444611	15.21	15.6304	15.4158	15.6805	15.2424	15.3414	15.3169	15.2716	15.6625	15.878
Color2 [A=255, R=169, G=169, B=169]	1	4		P27773	P27773	PDIA3_MOUSE	Pdia3	Protein disulfide-isomerase A3			1.55781	0.104747	-0.454134	-1.68763	18.4933	18.2798	18.5275	18.4285	18.5681	18.5201	17.5326	17.9456	18.5202	18.0634
Color2 [A=255, R=169, G=169, B=169]	1	4		P27784	P27784	CCL6_MOUSE	Ccl6	C-C motif chemokine 6			0.375293	0.488315	-0.376871	-0.691822	10.8257	8.75846	9.49905	9.09398	10.3548	10.068	10.0925	9.10769	9.31596	9.04302
Color2 [A=255, R=255, G=128, B=128]	1	4		P27786	P27786	CP17A_MOUSE	Cyp17a1	Steroid 17-alpha-hydroxylase/17,20 lyase	+	Lal-/- + Lanifibranor_Lal-/- + vechicle	1.88825	0.035305	1.71338	2.68449	10.412	11.6472	10.8916	10.6208	10.9856	8.55951	12.0081	12.3611	12.2911	12.2709
Color2 [A=255, R=169, G=169, B=169]	1	4		P27808	P27808	MGAT1_MOUSE	Mgat1	Alpha-1,3-mannosyl-glycoprotein 2-beta-N-acetylglucosaminyltransferase			0.584599	0.308013	-0.57546	-1.00083	12.8777	12.174	11.8642	11.9283	11.7882	11.9559	10.0756	12.654	11.8982	11.4626
Color2 [A=255, R=169, G=169, B=169]	1	4		P27870	P27870	VAV_MOUSE	Vav1	Proto-oncogene vav			1.58601	0.0824443	-0.58375	-1.85899	14.608	13.5643	14.1073	14.0344	14.2414	14.61	13.5714	13.7834	13.7207	13.3664
Color2 [A=255, R=169, G=169, B=169]	1	4		P28028	P28028	BRAF_MOUSE	Braf	Serine/threonine-protein kinase B-raf			0.784294	0.181649	-1.03021	-1.33284	11.0326	10.6844	11.1201	11.008	11.2373	11.3191	11.0501	7.53078	10.9007	10.6653
Color2 [A=255, R=169, G=169, B=169]	1	4		P28033	P28033	CEBPB_MOUSE	Cebpb	CCAAT/enhancer-binding protein beta			0.950033	0.129729	-1.16874	-1.54805	12.2509	11.4217	11.7747	10.822	12.118	11.6687	9.99421	8.59628	11.8839	11.5546
Color2 [A=255, R=169, G=169, B=169]	1	4		P28063	P28063	PSB8_MOUSE	Psmb8	Proteasome subunit beta type-8			1.38334	0.15571	-0.349593	-1.43265	14.1184	14.3095	14.3048	14.4586	13.8486	13.8496	13.5683	13.8536	13.8934	13.8793
Color2 [A=255, R=169, G=169, B=169]	1	4		P28076	P28076	PSB9_MOUSE	Psmb9	Proteasome subunit beta type-9			0.828265	0.19667	0.634097	1.27694	13.6041	13.0991	13.1431	11.4556	12.5214	12.7614	13.2289	13.862	13.2556	13.2464
Color2 [A=255, R=169, G=169, B=169]	1	4		P28078	P28078	DMA_MOUSE	H2-DMa	Class II histocompatibility antigen, M alpha chain			0.112351	0.805306	0.266618	0.269403	11.6175	7.8122	10.5546	9.08899	10.2429	10.3987	9.39008	11.9675	10.8284	8.69051
Color2 [A=255, R=169, G=169, B=169]	1	4		P28230	P28230	CXB1_MOUSE	Gjb1	Gap junction beta-1 protein			1.20728	0.113992	0.673684	1.63996	13.9144	14.6322	14.3121	13.9308	13.4767	13.0334	14.3145	14.6676	14.3591	14.8867
Color2 [A=255, R=169, G=169, B=169]	1	4		P28271	P28271	ACOC_MOUSE	Aco1	Cytoplasmic aconitate hydratase			1.26232	0.136924	0.461748	1.51233	16.022	16.6291	16.412	16.3022	15.6577	15.7776	16.4098	16.7307	16.4819	16.7584
Color2 [A=255, R=169, G=169, B=169]	1	4		P28293	P28293	CATG_MOUSE	Ctsg	Cathepsin G			0.789014	0.194173	-0.792521	-1.2882	15.2097	12.9742	13.6189	13.7161	14.4556	14.5268	12.3309	13.3958	14.2725	13.165
Color2 [A=255, R=169, G=169, B=169]	1	4		P28352	P28352	APEX1_MOUSE	Apex1	DNA-(apurinic or apyrimidinic site) endonuclease			0.216224	0.834611	-0.0396475	-0.227547	15.0985	14.8121	14.9273	14.9954	14.7993	14.982	14.8373	14.8329	14.846	15.0684
Color2 [A=255, R=169, G=169, B=169]	1	4		P28474	P28474	ADHX_MOUSE	Adh5	Alcohol dehydrogenase class-3			0.741958	0.234298	0.589896	1.17339	16.5576	15.6776	16.2828	14.9073	15.7472	15.9917	16.8431	17.1751	16.188	15.5962
Color2 [A=255, R=169, G=169, B=169]	1	4		P28650	P28650	PURA1_MOUSE	Adss1	Adenylosuccinate synthetase isozyme 1			1.38054	0.124347	-0.450857	-1.57614	13.5107	13.8996	13.9281	14.2194	14.2525	13.9026	13.1401	13.3588	13.6419	13.8643
Color2 [A=255, R=169, G=169, B=169]	1	4		P28651	P28651	CAH8_MOUSE	Ca8	Carbonic anhydrase-related protein			0.0382331	0.941857	0.0332445	0.0822028	11.8864	12.302	12.1194	12.0448	11.3767	11.0687	11.3043	12.3107	12.118	11.5986
Color2 [A=255, R=255, G=128, B=128]	1	4		P28653	P28653	PGS1_MOUSE	Bgn	Biglycan	+	Lal-/- + Lanifibranor_Lal-/- + vechicle	1.7528	0.0397416	-1.62009	-2.51521	15.3118	14.1608	14.8451	15.5783	16.0431	16.297	12.7958	13.1213	14.6264	14.4668
Color2 [A=255, R=169, G=169, B=169]	1	4		P28654	P28654	PGS2_MOUSE	Dcn	Decorin			1.58752	0.0570517	-1.12761	-2.19779	14.5974	13.396	13.8709	14.8245	15.1371	15.1528	12.9716	12.9292	13.8694	13.705
Color2 [A=255, R=169, G=169, B=169]	1	4		P28656	P28656	NP1L1_MOUSE	Nap1l1	Nucleosome assembly protein 1-like 1			1.36808	0.105294	-0.562844	-1.68496	14.849	14.4164	14.9061	14.7639	15.2121	15.1407	14.0026	14.105	15.0062	14.1603
Color2 [A=255, R=169, G=169, B=169]	1	4		P28658	P28658	ATX10_MOUSE	Atxn10	Ataxin-10			0.734253	0.38682	-0.20772	-0.854829	13.3937	13.7218	13.7841	13.7307	13.9877	14.063	13.7476	13.3035	13.6782	13.5605
Color2 [A=255, R=169, G=169, B=169]	1	4		P28659	P28659	CELF1_MOUSE	Celf1	CUGBP Elav-like family member 1			0.392449	0.50113	0.28317	0.670711	13.2174	12.4461	12.8017	11.4636	12.7832	12.7199	12.8495	13.2171	12.7729	12.5812
Color2 [A=255, R=169, G=169, B=169]	1	4		P28660	P28660	NCKP1_MOUSE	Nckap1	Nck-associated protein 1			0.853307	0.276308	-0.308143	-1.06923	11.8356	12.385	12.1766	12.3839	12.0125	11.8889	11.5232	11.4647	12.1383	12.0964
Color2 [A=255, R=169, G=169, B=169]	1	4		P28661	P28661	SEPT4_MOUSE	Septin4	Septin-4			1.51353	0.0802057	-0.670061	-1.8835	14.8821	13.7138	14.2539	14.0125	14.8136	14.5904	13.5253	13.4716	13.9246	13.9091
Color2 [A=255, R=169, G=169, B=169]	1	4		P28662	P28662	BRI3_MOUSE	Bri3	Brain protein I3			0.75717	0.201223	-0.840886	-1.26471	10.5553	11.2931	11.0505	10.9837	11.056	11.0051	8.0971	10.4523	10.9982	11.0513
Color2 [A=255, R=169, G=169, B=169]	1	4		P28665	P28665	MUG1_MOUSE	Mug1	Murinoglobulin-1			1.02983	0.222085	-0.329135	-1.2063	16.3285	16.8034	16.5091	16.5368	16.4503	16.486	15.7121	16.1093	16.6416	16.2966
Color2 [A=255, R=169, G=169, B=169]	1	4		P28666	P28666	MUG2_MOUSE	Mug2	Murinoglobulin-2			0.983808	0.177883	-0.504649	-1.34582	12.2115	13.2301	13.233	13.2038	12.5807	12.6052	11.9845	11.9962	12.6245	12.7524
Color2 [A=255, R=169, G=169, B=169]	1	4		P28667	P28667	MRP_MOUSE	Marcksl1	MARCKS-related protein			0.577917	0.315877	-0.546639	-0.984313	13.4768	11.2052	12.5854	12.8155	13.3504	13.4558	12.4774	11.9928	12.5012	12.1015
Color2 [A=255, R=169, G=169, B=169]	1	4		P28700	P28700	RXRA_MOUSE	Rxra	Retinoic acid receptor RXR-alpha			0.549032	0.448927	0.21714	0.752806	11.3197	11.1721	11.6417	11.0958	11.9261	11.7576	11.9798	11.6171	11.6747	11.539
Color2 [A=255, R=169, G=169, B=169]	1	4		P28740	P28740	KIF2A_MOUSE	Kif2a	Kinesin-like protein KIF2A			1.68417	0.0859109	-0.501612	-1.82724	11.6641	11.0479	11.4638	11.6629	11.7761	11.6185	10.9335	10.7077	11.3788	11.1291
Color2 [A=255, R=169, G=169, B=169]	1	4		P28741	P28741	KIF3A_MOUSE	Kif3a	Kinesin-like protein KIF3A			2.08058	0.0518345	-0.654937	-2.27296	12.2325	11.8024	11.8012	11.6993	12.1102	12.1753	11.201	10.9834	11.8517	11.2248
Color2 [A=255, R=169, G=169, B=169]	1	4		P28798	P28798	GRN_MOUSE	Grn	Progranulin			0.0497312	0.922695	-0.0499058	-0.109583	13.7487	13.2708	13.4545	13.5335	13.7275	14.1796	13.0892	12.7911	14.0059	14.5239
Color2 [A=255, R=169, G=169, B=169]	1	4		P28843	P28843	DPP4_MOUSE	Dpp4	Dipeptidyl peptidase 4			0.145428	0.791871	0.118562	0.286479	13.4964	14.5558	14.1984	13.9765	13.1976	13.0678	13.7878	13.6465	13.8522	14.1828
Color2 [A=255, R=255, G=128, B=128]	1	4		P28867	P28867;Q02111	KPCD_MOUSE	Prkcd	Protein kinase C delta type	+	Lal-/- + Lanifibranor_Lal-/- + vechicle	2.48976	0.0361965	-0.750613	-2.66976	13.482	13.0153	13.6342	13.5074	13.94	13.8309	12.6263	12.7277	13.0518	12.8649
Color2 [A=255, R=169, G=169, B=169]	1	4		P29341	P29341	PABP1_MOUSE	Pabpc1	Polyadenylate-binding protein 1			0.0066478	0.995443	-0.00118764	-0.00740139	16.489	16.4854	16.6637	16.4163	16.5323	16.5306	16.4548	16.483	16.6822	16.4535
Color2 [A=255, R=169, G=169, B=169]	1	4		P29351	P29351	PTN6_MOUSE	Ptpn6	Tyrosine-protein phosphatase non-receptor type 6			2.29419	0.0517986	-0.562487	-2.2755	15.6332	15.1388	15.4719	15.2957	15.3463	15.6302	14.513	14.8043	15.165	14.9451
Color2 [A=255, R=169, G=169, B=169]	1	4		P29387	P29387	GBB4_MOUSE	Gnb4	Guanine nucleotide-binding protein subunit beta-4			1.18112	0.10671	-0.787217	-1.67576	8.7705	8.916	10.038	9.36418	9.65646	9.37167	8.72945	7.72145	9.43598	8.37544
Color2 [A=255, R=169, G=169, B=169]	1	4		P29391	P29391	FRIL1_MOUSE	Ftl1	Ferritin light chain 1			1.80802	0.0662378	-0.646865	-2.07778	17.3535	17.8211	17.7068	17.4501	17.834	17.7259	16.5801	16.6551	17.5653	17.2063
Color2 [A=255, R=169, G=169, B=169]	1	4		P29416	P29416	HEXA_MOUSE	Hexa	Beta-hexosaminidase subunit alpha			1.54927	0.0700197	-0.808021	-2.00855	14.4487	14.722	15.0278	15.1382	15.4958	15.291	13.4452	14.0696	14.6977	14.6378
Color2 [A=255, R=169, G=169, B=169]	1	4		P29452	P29452	CASP1_MOUSE	Casp1	Caspase-1			1.7601	0.0591466	-0.788793	-2.16735	13.6169	13.0413	13.8943	13.4071	13.7995	13.9399	12.1019	12.9942	13.2426	12.9722
Color2 [A=255, R=169, G=169, B=169]	1	4		P29533	P29533	VCAM1_MOUSE	Vcam1	Vascular cell adhesion protein 1			1.53515	0.081245	-0.636846	-1.87232	13.2601	12.2945	13.1555	12.4413	12.9823	13.1171	12.2822	12.2539	12.5833	11.8337
Color2 [A=255, R=169, G=169, B=169]	1	4		P29595	P29595	NEDD8_MOUSE	Nedd8	NEDD8			0.118606	0.834844	0.0830715	0.228254	13.7409	13.732	14.3154	13.1202	14.0203	14.2637	14.0976	13.447	14.2429	14.0065
Color2 [A=255, R=169, G=169, B=169]	1	4		P29699	P29699	FETUA_MOUSE	Ahsg	Alpha-2-HS-glycoprotein			1.22094	0.11968	-0.606086	-1.60753	14.7691	14.7325	14.5669	14.1957	15.06	15.0749	14.2967	13.4675	14.7893	13.9548
Color2 [A=255, R=169, G=169, B=169]	1	4		P29754;P29755	P29755;P29754	AGTRA_MOUSE;AGTRB_MOUSE	Agtr1a;Agtr1b	Type-1A angiotensin II receptor			0.374675	0.477711	-0.439714	-0.709658	8.90747	10.0727	10.194	10.6796	10.2152	8.76746	8.12959	9.99013	9.81278	9.53296
Color2 [A=255, R=169, G=169, B=169]	1	4		P29758	P29758	OAT_MOUSE	Oat	Ornithine aminotransferase, mitochondrial			0.173728	0.72168	0.243891	0.374072	16.3892	18.9441	18.0905	17.9423	16.6826	16.6149	17.2743	17.8407	17.4149	18.2215
Color2 [A=255, R=169, G=169, B=169]	1	4		P29788	P29788	VTNC_MOUSE	Vtn	Vitronectin			0.905636	0.159873	-0.80138	-1.41418	14.58	13.0773	12.6846	13.6589	14.512	13.3993	12.3738	12.3215	13.6981	13.0091
Color2 [A=255, R=169, G=169, B=169]	1	4		P30115	P30115	GSTA3_MOUSE	Gsta3	Glutathione S-transferase A3			0.396202	0.472191	-0.38007	-0.718325	17.9767	19.2185	19.4559	19.1039	18.1554	18.4469	17.3356	18.2457	18.9463	18.8569
Color2 [A=255, R=255, G=128, B=128]	1	4		P30204	P30204	MSRE_MOUSE	Msr1	Macrophage scavenger receptor types I and II	+	Lal-/- + Lanifibranor_Lal-/- + vechicle	1.94514	0.049888	-0.824782	-2.34192	12.3841	12.1167	12.39	12.3603	12.5742	12.7897	10.9363	11.7387	12.2988	11.4704
Color2 [A=255, R=169, G=169, B=169]	1	4		P30285	P30285	CDK4_MOUSE	Cdk4	Cyclin-dependent kinase 4			0.0658032	0.909786	0.0446365	0.129755	10.641	11.5658	11.4458	11.8439	11.1177	11.068	10.9678	11.6257	11.2617	11.4449
Color2 [A=255, R=169, G=169, B=169]	1	4		P30355	P30355	AL5AP_MOUSE	Alox5ap	Arachidonate 5-lipoxygenase-activating protein			0.0993551	0.861376	0.0714595	0.194883	14.6438	13.4591	13.2281	13.8828	14.1134	13.8353	14.0185	13.764	14.1808	13.7641
Color2 [A=255, R=255, G=128, B=128]	1	4		P30412	P30412	PPIC_MOUSE	Ppic	Peptidyl-prolyl cis-trans isomerase C	+	Lal-/- + Lanifibranor_Lal-/- + vechicle	1.80969	0.0401055	-1.42568	-2.52167	13.6089	11.9042	12.8602	13.1914	13.9024	14.0572	11.4762	11.2774	12.554	12.006
Color2 [A=255, R=169, G=169, B=169]	1	4		P30416	P30416	FKBP4_MOUSE	Fkbp4	Peptidyl-prolyl cis-trans isomerase FKBP4			0.52537	0.563667	-0.120954	-0.579463	14.5484	14.4589	14.6401	14.3242	14.4376	14.1368	14.3401	14.1231	14.491	14.2593
Color2 [A=255, R=169, G=169, B=169]	1	4		P30561	P30561	AHR_MOUSE	Ahr	Aryl hydrocarbon receptor			1.21525	0.087133	-1.10666	-1.82082	9.77329	10.159	10.4085	9.20628	9.20801	9.79323	8.21369	7.3663	9.97704	9.0486
Color2 [A=255, R=169, G=169, B=169]	1	4		P30681	P30681	HMGB2_MOUSE	Hmgb2	High mobility group protein B2			1.51669	0.0616581	-1.1182	-2.12569	15.6808	14.7593	15.0959	15.4526	16.1539	15.9752	13.6435	13.8287	15.4536	14.68
Color2 [A=255, R=169, G=169, B=169]	1	4		P30993	P30993	C5AR1_MOUSE	C5ar1	C5a anaphylatoxin chemotactic receptor 1			0.57581	0.325736	-0.497565	-0.964867	10.7185	10.1224	9.91554	10.5265	11.6116	11.284	9.76214	9.56545	10.7629	10.7049
Color2 [A=255, R=169, G=169, B=169]	1	4		P30999	P30999	CTND1_MOUSE	Ctnnd1	Catenin delta-1			0.0825031	0.910999	-0.029585	-0.128076	13.9795	14.3603	14.4592	14.2634	14.0143	13.9769	14.1872	13.8743	14.2847	14.2379
Color2 [A=255, R=169, G=169, B=169]	1	4		P31001	P31001	DESM_MOUSE	Des	Desmin			2.20403	0.0692568	-0.45	-2.02337	14.3776	14.4	14.2006	14.0638	13.953	13.9287	13.4681	13.7768	13.8121	13.7588
Color2 [A=255, R=169, G=169, B=169]	1	4		P31230	P31230	AIMP1_MOUSE	Aimp1	Aminoacyl tRNA synthase complex-interacting multifunctional protein 1			0.780178	0.317389	-0.274814	-0.980551	12.5638	12.8196	13.1025	12.719	13.1387	13.0136	12.3273	12.3868	13.0875	12.6705
Color2 [A=255, R=255, G=128, B=128]	1	4		P31266	P31266	SUH_MOUSE	Rbpj	Recombining binding protein suppressor of hairless	+	Lal-/- + Lanifibranor_Lal-/- + vechicle	2.11379	0.0288356	-1.4549	-2.84288	9.07707	9.46431	9.06365	10.2238	9.94214	9.68226	7.14822	7.74128	9.08239	8.51064
Color2 [A=255, R=255, G=128, B=128]	1	4		P31324	P31324	KAP3_MOUSE	Prkar2b	cAMP-dependent protein kinase type II-beta regulatory subunit	+	Lal-/- + Lanifibranor_Lal-/- + vechicle	3.07392	0.00928814	-1.5155	-3.86009	10.1692	9.56782	10.1588	9.69984	10.3765	10.0823	8.73043	7.73694	8.3054	9.20149
Color2 [A=255, R=169, G=169, B=169]	1	4		P31428	P31428	DPEP1_MOUSE	Dpep1	Dipeptidase 1			1.02429	0.127761	-0.874419	-1.55809	14.685	13.8064	13.5817	14.5404	14.6461	14.7349	12.1	13.5209	13.8516	14.3595
Color2 [A=255, R=169, G=169, B=169]	1	4		P31649	P31649	S6A13_MOUSE	Slc6a13	Sodium- and chloride-dependent GABA transporter 2			0.0784937	0.879859	0.0822527	0.170858	9.70401	11.23	10.5781	10.7441	9.66655	9.46798	10.5326	9.91366	10.3407	10.4692
Color2 [A=255, R=169, G=169, B=169]	1	4		P31651	P31651	S6A12_MOUSE	Slc6a12	Sodium- and chloride-dependent betaine transporter			0.680345	0.220952	1.04346	1.20875	11.5971	12.8704	11.8119	11.8528	10.4946	8.696	12.0633	12.9679	12.0796	11.9449
Color2 [A=255, R=169, G=169, B=169]	1	4		P31725	P31725	S10A9_MOUSE	S100a9	Protein S100-A9			1.42776	0.0640207	-1.33696	-2.10122	17.6282	16.6915	16.7935	17.1588	17.9602	18.1476	15.1337	15.5568	17.651	15.8972
Color2 [A=255, R=169, G=169, B=169]	1	4		P31750	P31750	AKT1_MOUSE	Akt1	RAC-alpha serine/threonine-protein kinase			1.93703	0.0706348	-0.51957	-2.00242	12.582	12.9696	13.2817	13.2052	13.3561	13.0307	12.3561	12.4489	12.6817	12.7186
Color2 [A=255, R=169, G=169, B=169]	1	4		P31786	P31786	ACBP_MOUSE	Dbi	Acyl-CoA-binding protein			1.61974	0.0584415	1.00987	2.17861	15.8639	17.6297	17.4821	17.5084	17.0755	17.0664	17.6742	17.9473	18.3509	18.4844
Color2 [A=255, R=169, G=169, B=169]	1	4		P31809	P31809	CEAM1_MOUSE	Ceacam1	Carcinoembryonic antigen-related cell adhesion molecule 1			0.297424	0.618588	0.183365	0.506251	10.5793	11.524	11.4136	11.3776	11.0376	10.5067	10.969	10.964	11.5996	11.4933
Color2 [A=255, R=169, G=169, B=169]	1	4		P31938	P31938	MP2K1_MOUSE	Map2k1	Dual specificity mitogen-activated protein kinase kinase 1			0.696263	0.450791	-0.162619	-0.750153	13.0584	13.0062	13.4151	12.988	13.3829	13.4745	13.1196	13.0277	13.0717	13.0139
Color2 [A=255, R=169, G=169, B=169]	1	4		P31996	P31996	CD68_MOUSE	Cd68	Macrosialin			0.538647	0.413899	-0.282116	-0.809287	17.3399	16.4118	16.5004	16.0323	16.5768	16.7843	16.2964	16.1422	16.7319	16.1314
Color2 [A=255, R=255, G=128, B=128]	1	4		P32020	P32020	SCP2_MOUSE	Scp2	Sterol carrier protein 2	+	Lal-/- + Lanifibranor_Lal-/- + vechicle	2.34838	0.0389348	0.742403	2.56097	18.555	19.2215	18.9799	18.519	18.4706	18.2891	19.4704	19.1905	19.5416	19.4572
Color2 [A=255, R=169, G=169, B=169]	1	4		P32037	P32037	GTR3_MOUSE	Slc2a3	Solute carrier family 2, facilitated glucose transporter member 3			0.217568	0.672014	-0.238184	-0.438137	9.49771	7.60565	8.7101	9.35417	9.7284	9.62215	8.73383	8.5357	9.45055	8.67264
Color2 [A=255, R=169, G=169, B=169]	1	4		P32067	P32067	LA_MOUSE	Ssb	Lupus La protein homolog			1.65869	0.0820378	-0.543844	-1.86402	15.3359	14.5969	15.0718	14.9165	15.0438	15.3615	14.1013	14.5628	14.8758	14.5023
Color2 [A=255, R=169, G=169, B=169]	1	4		P32233	P32233	DRG1_MOUSE	Drg1	Developmentally-regulated GTP-binding protein 1			0.243883	0.786756	0.057922	0.292724	12.7519	12.8946	13.1359	12.9534	12.9352	12.9229	13.0645	12.7178	13.1549	13.0238
Color2 [A=255, R=169, G=169, B=169]	1	4		P32261	P32261	ANT3_MOUSE	Serpinc1	Antithrombin-III			0.593145	0.491158	-0.156127	-0.686626	15.1922	15.3184	15.4418	15.4584	15.3234	15.2645	14.8302	15.0966	15.534	15.2471
Color2 [A=255, R=169, G=169, B=169]	1	4		P32507	P32507	NECT2_MOUSE	Nectin2	Nectin-2			0.885914	0.163178	-0.828272	-1.40169	10.4778	10.0373	10.0734	10.495	10.4111	10.6368	9.54457	7.86555	10.679	10.0188
Color2 [A=255, R=169, G=169, B=169]	1	4		P32848	P32848	PRVA_MOUSE	Pvalb	Parvalbumin alpha			0.879098	0.150131	-1.09695	-1.45449	11.9561	12.2942	11.9227	12.0552	13.9358	11.726	11.1562	9.43553	12.2114	12.069
Color2 [A=255, R=169, G=169, B=169]	1	4		P32883	P08556;P32883	RASK_MOUSE	Kras	GTPase KRas			1.85533	0.0688327	-0.584754	-2.03998	14.7716	13.9063	14.5602	14.5227	14.7861	14.6808	13.8802	13.8698	14.2639	13.7989
Color2 [A=255, R=255, G=128, B=128]	1	4		P32921	P32921	SYWC_MOUSE	Wars1	Tryptophan--tRNA ligase, cytoplasmic	+	Lal-/- + Lanifibranor_Lal-/- + vechicle	2.98686	0.0396503	-0.51378	-2.53834	14.2007	13.9599	14.198	14.0891	14.2533	14.278	13.3999	13.6623	13.9095	13.6258
Color2 [A=255, R=169, G=169, B=169]	1	4		P33173	P33173	KIF1A_MOUSE	Kif1a	Kinesin-like protein KIF1A			0.483328	0.390084	-0.461888	-0.849087	10.9231	10.3766	11.4994	9.40888	9.66391	10.8524	9.63711	10.48	10.2556	9.59586
Color2 [A=255, R=169, G=169, B=169]	1	4		P33215	P33215	NEDD1_MOUSE	Nedd1	Protein NEDD1			0.214953	0.644842	0.419993	0.471683	9.24916	7.40684	8.73456	5.63189	8.99374	7.74953	8.05039	9.77537	7.47833	8.21969
Color2 [A=255, R=169, G=169, B=169]	1	4		P33267	P33267;Q64458	CP2F2_MOUSE	Cyp2f2	Cytochrome P450 2F2			0.873504	0.14407	1.29668	1.47812	13.5582	16.043	15.091	14.5417	12.9535	11.9864	15.5368	15.6464	14.6644	15.455
Color2 [A=255, R=255, G=128, B=128]	1	4		P33434	P33434	MMP2_MOUSE	Mmp2	72 kDa type IV collagenase	+	Lal-/- + Lanifibranor_Lal-/- + vechicle	1.93872	0.0308245	-1.92858	-2.78912	10.7342	9.36424	9.97545	9.88028	11.3817	11.555	8.32925	8.08265	9.97556	7.82549
Color2 [A=255, R=169, G=169, B=169]	1	4		P33587	P33587	PROC_MOUSE	Proc	Vitamin K-dependent protein C			0.369753	0.536698	0.238244	0.61946	9.53033	10.5437	10.7019	10.8011	10.0557	10.2703	10.0622	10.6149	10.9857	10.5588
Color2 [A=255, R=169, G=169, B=169]	1	4		P33609	P33609	DPOLA_MOUSE	Pola1	DNA polymerase alpha catalytic subunit			1.56278	0.0648615	-0.941309	-2.09398	8.98633	9.90712	9.50536	9.57435	9.48087	9.30936	8.43168	7.68939	9.59683	8.35913
Color2 [A=255, R=169, G=169, B=169]	1	4		P33622	P33622	APOC3_MOUSE	Apoc3	Apolipoprotein C-III			1.28822	0.0975261	-0.728309	-1.74053	11.2554	11.9854	11.8935	11.4142	12.2861	11.6688	10.1583	10.9447	11.6024	11.3836
Color2 [A=255, R=169, G=169, B=169]	1	4		P34022	P34022	RANG_MOUSE	Ranbp1	Ran-specific GTPase-activating protein			0.666488	0.392032	-0.227553	-0.84531	14.7909	14.4738	14.5746	14.5536	14.8838	14.8622	14.2293	14.1187	14.9164	14.5847
Color2 [A=255, R=169, G=169, B=169]	1	4		P34152	P34152	FAK1_MOUSE	Ptk2	Focal adhesion kinase 1			1.08274	0.255146	-0.25692	-1.11921	11.6175	11.771	11.8153	11.6574	11.5503	11.6546	11.3704	11.0135	11.6314	11.6678
Color2 [A=255, R=169, G=169, B=169]	1	4		P34884	P34884	MIF_MOUSE	Mif	Macrophage migration inhibitory factor			0.622862	0.434735	0.198061	0.775431	16.0237	16.4574	16.2493	16.3518	16.2867	15.9503	16.3007	16.3137	16.1938	16.8636
Color2 [A=255, R=169, G=169, B=169]	1	4		P34902	P34902	IL2RG_MOUSE	Il2rg	Cytokine receptor common subunit gamma			0.689561	0.298614	-0.387826	-1.01883	8.81646	8.48714	9.0604	8.63506	9.06022	9.06697	8.83067	7.54146	8.5854	8.90866
Color2 [A=255, R=255, G=128, B=128]	1	4		P34914	P34914	HYES_MOUSE	Ephx2	Bifunctional epoxide hydrolase 2	+	Lal-/- + Lanifibranor_Lal-/- + vechicle	2.80076	0.0137582	1.36019	3.4819	16.3611	17.4011	16.97	17.113	16.2806	16.0088	17.8813	18.0181	17.9618	18.336
Color2 [A=255, R=169, G=169, B=169]	1	4		P34927	P34927	ASGR1_MOUSE	Asgr1	Asialoglycoprotein receptor 1			0.463131	0.512617	0.186461	0.653099	14.1885	14.7416	14.8424	14.2606	14.2045	14.0408	14.4217	14.8521	14.4375	14.5534
Color2 [A=255, R=169, G=169, B=169]	1	4		P34928	P34928	APOC1_MOUSE	Apoc1	Apolipoprotein C-I			1.15493	0.102129	0.935678	1.70854	13.4809	14.3044	12.4228	13.5854	13.0516	11.9084	14.0375	14.3255	13.7996	14.0824
Color2 [A=255, R=169, G=169, B=169]	1	4		P34960	P34960	MMP12_MOUSE	Mmp12	Macrophage metalloelastase			1.40645	0.0695347	-1.1078	-2.01403	14.5598	12.4922	12.787	12.3438	13.0892	13.0567	12.4359	11.683	12.2788	11.3902
Color2 [A=255, R=169, G=169, B=169]	1	4		P35123	P35123	UBP4_MOUSE	Usp4	Ubiquitin carboxyl-terminal hydrolase 4			0.722304	0.597075	-0.0852358	-0.534568	12.2186	12.2345	12.4485	12.3148	12.3106	12.2167	12.1269	12.152	12.3435	12.1992
Color2 [A=255, R=169, G=169, B=169]	1	4		P35174	P35174	CYT2_MOUSE	Stfa2	Stefin-2			0.464039	0.373762	-0.675671	-0.876203	9.76317	9.4674	9.23999	9.49094	11.2687	11.3416	8.36666	9.09906	11.0968	9.11592
Color2 [A=255, R=169, G=169, B=169]	1	4		P35175	P35175	CYT1_MOUSE	Stfa1	Stefin-1			0.413628	0.42742	-0.5567	-0.787527	8.86972	8.67935	7.54028	8.72589	9.7355	10.2945	7.64829	8.29795	9.73724	7.98654
Color2 [A=255, R=169, G=169, B=169]	1	4		P35235	P35235	PTN11_MOUSE	Ptpn11	Tyrosine-protein phosphatase non-receptor type 11			1.25407	0.165219	-0.369571	-1.39341	12.3176	12.7495	12.6521	12.9773	12.728	12.6457	11.9961	12.0835	12.6107	12.5448
Color2 [A=255, R=169, G=169, B=169]	1	4		P35276	P35276;Q9CZT8	RAB3D_MOUSE	Rab3d	Ras-related protein Rab-3D			1.11037	0.130122	-0.654321	-1.54592	11.0407	11.797	11.2807	11.9812	12.1851	12.2032	10.5394	10.7745	11.6757	11.385
Color2 [A=255, R=169, G=169, B=169]	1	4		P35278	P35278;Q9CQD1;P61021	RAB5C_MOUSE	Rab5c	Ras-related protein Rab-5C			1.37593	0.160496	-0.339301	-1.41134	16.8929	16.3814	16.6059	16.7508	16.5906	16.7014	15.9076	16.3757	16.4957	16.4791
Color2 [A=255, R=169, G=169, B=169]	1	4		P35279	P35279	RAB6A_MOUSE	Rab6a	Ras-related protein Rab-6A			0.933029	0.319449	-0.219683	-0.976759	15.1435	14.8837	15.0511	15.0634	14.8939	14.9175	14.5009	14.5932	15.1275	14.8684
Color2 [A=255, R=169, G=169, B=169]	1	4		P35282	P35282	RAB21_MOUSE	Rab21	Ras-related protein Rab-21			0.0962781	0.884635	0.0438724	0.163393	12.336	12.6075	12.3665	12.8364	12.5723	12.6244	12.202	12.4353	12.7642	13.0027
Color2 [A=255, R=169, G=169, B=169]	1	4		P35283	P35283	RAB12_MOUSE	Rab12	Ras-related protein Rab-12			0.29853	0.648673	-0.138774	-0.465956	12.6517	11.9586	12.0812	12.0586	11.7315	12.1112	11.535	12.2147	11.9247	12.1656
Color2 [A=255, R=169, G=169, B=169]	1	4		P35285	P35285	RB22A_MOUSE	Rab22a	Ras-related protein Rab-22A			1.78754	0.0711614	-0.5771	-1.98682	11.3862	11.2147	11.3316	11.5482	11.8192	11.8512	10.7852	10.5948	11.3872	11.0251
Color2 [A=255, R=169, G=169, B=169]	1	4		P35288	P35288	RAB23_MOUSE	Rab23	Ras-related protein Rab-23			1.15667	0.157257	-0.446337	-1.42475	11.3536	10.6859	11.0048	10.7133	11.086	11.3581	10.0716	10.7265	10.9784	10.5727
Color2 [A=255, R=169, G=169, B=169]	1	4		P35290	P35290	RAB24_MOUSE	Rab24	Ras-related protein Rab-24			0.163151	0.760363	-0.147623	-0.325857	12.9777	11.5964	11.7633	11.3969	11.3773	11.4171	12.2068	11.3901	11.4782	11.3535
Color2 [A=255, R=169, G=169, B=169]	1	4		P35292	P35292	RAB17_MOUSE	Rab17	Ras-related protein Rab-17			0.799603	0.278921	0.337106	1.06398	11.7078	11.8054	11.9227	11.3033	11.166	11.2236	11.709	11.6718	12.3803	11.6731
Color2 [A=255, R=169, G=169, B=169]	1	4		P35293	P35293	RAB18_MOUSE	Rab18	Ras-related protein Rab-18			1.25563	0.1499	0.415833	1.45538	14.6563	14.5449	14.6065	14.3866	14.2665	14.4724	15.4317	14.8787	14.931	14.3775
Color2 [A=255, R=169, G=169, B=169]	1	4		P35294	P35294	RAB19_MOUSE	Rab19	Ras-related protein Rab-19			0.0177752	0.9743	-0.0131342	-0.0371894	12.0133	12.465	12.7529	12.3292	12.4266	12.3493	11.5967	12.6902	12.8641	12.3541
Color2 [A=255, R=169, G=169, B=169]	1	4		P35295	P35295	RAB20_MOUSE	Rab20	Ras-related protein Rab-20			0.910652	0.150447	-0.920806	-1.45271	8.16132	9.46133	9.6864	9.6987	9.90822	10.0478	9.48179	7.70974	7.66576	9.43529
Color2 [A=255, R=169, G=169, B=169]	1	4		P35329	P35329	CD22_MOUSE	Cd22	B-cell receptor CD22			0.928701	0.141328	-1.00214	-1.49141	11.8382	11.3901	12.1317	12.2687	12.1152	12.3013	9.04011	12.2444	11.4867	11.2503
Color2 [A=255, R=169, G=169, B=169]	1	4		P35330	P35330	ICAM2_MOUSE	Icam2	Intercellular adhesion molecule 2			1.54221	0.0515854	-1.77095	-2.31453	11.6962	9.76401	10.8642	9.20685	11.3637	11.1941	7.85519	8.09531	10.1278	9.56394
Color2 [A=255, R=169, G=169, B=169]	1	4		P35441	P35441	TSP1_MOUSE	Thbs1	Thrombospondin-1			1.14959	0.11505	-0.756679	-1.63294	13.2986	11.5611	12.1835	12.0762	12.3323	12.6751	11.4835	11.1579	12.3463	11.4034
Color2 [A=255, R=169, G=169, B=169]	1	4		P35456	P35456	UPAR_MOUSE	Plaur	Urokinase plasminogen activator surface receptor			0.660474	0.236938	-0.925746	-1.16694	9.0857	8.55391	8.89418	7.69053	9.95884	9.83365	9.40987	9.01031	6.46048	7.42756
Color2 [A=255, R=255, G=128, B=128]	1	4		P35459	P35459	LY6D_MOUSE	Ly6d	Lymphocyte antigen 6D	+	Lal-/- + Lanifibranor_Lal-/- + vechicle	3.00261	0.00913333	1.63513	3.85611	9.91786	10.2833	9.52735	10.1791	11.1359	10.0037	11.9794	11.1603	12.0338	12.0652
Color2 [A=255, R=169, G=169, B=169]	1	4		P35486	P35486	ODPA_MOUSE	Pdha1	Pyruvate dehydrogenase E1 component subunit alpha, somatic form, mitochondrial			1.46429	0.113489	0.462071	1.64196	15.1	15.7796	15.3922	15.471	15.0093	14.843	15.5775	15.8208	15.7075	15.8058
Color2 [A=255, R=169, G=169, B=169]	1	4		P35492	P35492	HUTH_MOUSE	Hal	Histidine ammonia-lyase			0.375023	0.469411	0.493263	0.722782	13.4484	15.0202	14.639	14.2475	12.7731	12.2124	13.9948	14.2156	13.8905	14.7659
Color2 [A=255, R=169, G=169, B=169]	1	4		P35505	P35505	FAAA_MOUSE	Fah	Fumarylacetoacetase			0.701148	0.263427	0.510791	1.099	17.7989	18.8154	18.2195	18.2769	16.9585	17.2764	18.151	18.4385	18.2844	18.733
Color2 [A=255, R=255, G=128, B=128]	1	4		P35550	P35550	FBRL_MOUSE	Fbl	rRNA 2'-O-methyltransferase fibrillarin	+	Lal-/- + Lanifibranor_Lal-/- + vechicle	2.61506	0.0398642	0.597184	2.51869	14.3761	14.5791	14.1008	14.5583	14.3005	14.2674	14.8856	15.3338	14.7619	14.8623
Color2 [A=255, R=169, G=169, B=169]	1	4		P35564	P35564	CALX_MOUSE	Canx	Calnexin			1.4716	0.261635	-0.193926	-1.10301	16.2372	16.4631	16.4645	16.4472	16.4571	16.3515	16.0156	16.1705	16.3553	16.2967
Color2 [A=255, R=169, G=169, B=169]	1	4		P35585	P35585	AP1M1_MOUSE	Ap1m1	AP-1 complex subunit mu-1			0.506405	0.492921	-0.186621	-0.684125	13.4546	13.7426	13.7714	14.0357	13.5549	13.5766	13.0423	13.434	13.7421	13.7922
Color2 [A=255, R=169, G=169, B=169]	1	4		P35601	P35601	RFC1_MOUSE	Rfc1	Replication factor C subunit 1			1.13559	0.101879	-1.00458	-1.71053	9.74765	9.44135	9.69979	9.52912	10.2703	9.60556	7.47612	8.03804	10.0711	9.25896
Color2 [A=255, R=169, G=169, B=169]	1	4		P35700	P35700	PRDX1_MOUSE	Prdx1	Peroxiredoxin-1			0.00145762	0.99791	0.00125519	0.00322075	19.5364	18.5974	19.3202	18.4037	18.7972	19.2754	19.3505	19.3181	18.8815	18.4084
Color2 [A=255, R=169, G=169, B=169]	1	4		P35762	P35762	CD81_MOUSE	Cd81	CD81 antigen			0.713717	0.315247	-0.321942	-0.985479	10.1758	10.408	11.1099	11.0752	10.8414	10.8515	10.2503	10.0845	10.7592	10.5928
Color2 [A=255, R=169, G=169, B=169]	1	4		P35821	P35821	PTN1_MOUSE	Ptpn1	Tyrosine-protein phosphatase non-receptor type 1			1.65178	0.0790225	-0.574666	-1.89429	14.1467	13.9182	14.16	14.1901	14.3748	14.5662	13.0584	13.7853	14.074	13.6876
Color2 [A=255, R=169, G=169, B=169]	1	4		P35822	P35822	PTPRK_MOUSE	Ptprk	Receptor-type tyrosine-protein phosphatase kappa			0.983463	0.117522	-1.36894	-1.61789	9.79147	10.499	10.36	10.7207	10.2344	10.1202	6.22795	9.26999	10.281	9.8958
Color2 [A=255, R=169, G=169, B=169]	1	4		P35831	P35831	PTN12_MOUSE	Ptpn12	Tyrosine-protein phosphatase non-receptor type 12			1.65287	0.0797513	-0.566478	-1.88603	11.657	11.8352	12.1836	11.6794	12.3019	11.9995	11.489	10.822	11.6132	11.581
Color2 [A=255, R=169, G=169, B=169]	1	4		P35922	P35922	FMR1_MOUSE	Fmr1	Synaptic functional regulator FMR1			0.855747	0.228775	-0.429217	-1.1872	10.1763	10.6162	11.0138	10.3796	10.7576	10.9894	9.55494	10.5098	10.6935	10.1469
Color2 [A=255, R=255, G=128, B=128]	1	4		P35951	P35951	LDLR_MOUSE	Ldlr	Low-density lipoprotein receptor	+	Lal-/- + Lanifibranor_Lal-/- + vechicle	2.62297	0.01744	1.28162	3.25847	9.89876	10.9154	10.3254	9.85711	9.59024	9.4183	11.4711	11.4995	11.0241	11.1352
Color2 [A=255, R=169, G=169, B=169]	1	4		P35979	P35979	RL12_MOUSE	Rpl12	60S ribosomal protein L12			0.76199	0.240553	0.510689	1.15714	16.652	17.5299	16.4733	16.8285	16.1587	16.2895	16.4192	17.5566	16.9871	17.7011
Color2 [A=255, R=169, G=169, B=169]	1	4		P35980	P35980	RL18_MOUSE	Rpl18	60S ribosomal protein L18			0.483463	0.502242	-0.187143	-0.668732	16.5186	15.9147	16.1642	16.1947	16.01	15.8159	15.8201	15.5434	16.3114	15.9886
Color2 [A=255, R=169, G=169, B=169]	1	4		P35991	P35991	BTK_MOUSE	Btk	Tyrosine-protein kinase BTK			1.61401	0.152917	-0.30206	-1.44476	11.7933	11.5858	12.0022	12.0132	12.0592	11.9707	11.5296	11.4531	11.7929	11.6325
Color2 [A=255, R=169, G=169, B=169]	1	4		P36371	P36371	TAP2_MOUSE	Tap2	Antigen peptide transporter 2			0.0390462	0.946629	0.0231791	0.0752557	11.8786	11.4494	12.0678	12.0763	11.3222	11.4816	11.3597	12.0495	11.6491	11.885
Color2 [A=255, R=169, G=169, B=169]	1	4		P36423	P36423	THAS_MOUSE	Tbxas1	Thromboxane-A synthase			0.317415	0.639056	0.136866	0.479547	11.9354	11.4043	11.7311	11.6339	11.1335	11.9659	11.7417	11.95	11.47	11.9219
Color2 [A=255, R=169, G=169, B=169]	1	4		P36536	P36536	SAR1A_MOUSE	Sar1a	GTP-binding protein SAR1a			0.80877	0.241563	-0.437298	-1.15462	15.6116	14.3091	14.2639	14.4416	14.4635	14.1679	13.9276	14.0808	14.1473	14.2668
Color2 [A=255, R=255, G=128, B=128]	1	4		P36552	P36552	HEM6_MOUSE	Cpox	Oxygen-dependent coproporphyrinogen-III oxidase, mitochondrial	+	Lal-/- + Lanifibranor_Lal-/- + vechicle	2.00993	0.0366518	1.1967	2.63	13.978	15.3127	14.8099	14.6559	13.8536	13.5814	15.2382	15.7389	15.4522	15.8184
Color2 [A=255, R=169, G=169, B=169]	1	4		P36916	P36916	GNL1_MOUSE	Gnl1	Guanine nucleotide-binding protein-like 1			0.708744	0.380402	0.223118	0.864871	11.8539	11.4803	11.9924	11.2205	11.724	11.7073	11.9465	11.9013	12.0636	11.6333
Color2 [A=255, R=169, G=169, B=169]	1	4		P36993	P36993	PPM1B_MOUSE	Ppm1b	Protein phosphatase 1B			0.00197021	0.998084	-0.000870864	-0.00350023	13.2406	13.4626	13.3312	12.9089	12.9207	12.8816	12.8409	13.2456	13.2057	13.2013
Color2 [A=255, R=169, G=169, B=169]	1	4		P37040	P37040	NCPR_MOUSE	Por	NADPH--cytochrome P450 reductase			1.22714	0.141103	0.465505	1.49255	16.4752	17.2435	17.0621	16.8303	16.5267	16.4733	16.7881	17.2094	17.517	17.4215
Color2 [A=255, R=255, G=128, B=128]	1	4		P37804	P37804	TAGL_MOUSE	Tagln	Transgelin	+	Lal-/- + Lanifibranor_Lal-/- + vechicle	2.97967	0.01532	-1.0759	-3.41535	15.1878	14.6838	14.8243	14.2816	15.0138	14.9641	13.8707	13.4266	14.2021	13.5005
Color2 [A=255, R=169, G=169, B=169]	1	4		P37889	P37889	FBLN2_MOUSE	Fbln2	Fibulin-2			0.373538	0.523498	-0.26047	-0.637522	10.5301	9.76797	10.1506	10.0786	11.085	11.0985	9.8719	10.6126	10.2415	10.0393
Color2 [A=255, R=169, G=169, B=169]	1	4		P37913	P37913	DNLI1_MOUSE	Lig1	DNA ligase 1			0.753567	0.248779	-0.48239	-1.13426	10.988	10.4186	10.0492	9.58981	10.6085	10.8117	10.2741	9.6432	10.3941	9.40292
Color2 [A=255, R=169, G=169, B=169]	1	4		P38060	P38060	HMGCL_MOUSE	Hmgcl	Hydroxymethylglutaryl-CoA lyase, mitochondrial			1.46847	0.0805664	0.712185	1.87943	15.0888	16.2193	16.038	15.6809	15.1815	15.0296	16.0232	16.0735	16.4049	16.5058
Color2 [A=255, R=169, G=169, B=169]	1	4		P38585	P38585	TTL_MOUSE	Ttl	Tubulin--tyrosine ligase			0.504956	0.494493	-0.184962	-0.680893	9.52689	9.75772	9.82542	10.311	10.1699	9.92346	9.4674	9.73509	9.70258	10.0314
Color2 [A=255, R=169, G=169, B=169]	1	4		P38647	P38647	GRP75_MOUSE	Hspa9	Stress-70 protein, mitochondrial			0.957543	0.26761	0.276491	1.08867	16.2545	16.6243	16.8443	16.2605	16.3136	16.1993	16.5348	16.7155	16.9675	16.5525
Color2 [A=255, R=169, G=169, B=169]	1	4		P39039	P39039	MBL1_MOUSE	Mbl1	Mannose-binding protein A			0.607059	0.324295	-0.431129	-0.968151	12.7673	12.5029	12.2798	12.5073	12.9327	12.2552	11.1408	12.0379	13.1027	12.1575
Color2 [A=255, R=255, G=128, B=128]	1	4		P39053	P39053	DYN1_MOUSE	Dnm1	Dynamin-1	+	Lal-/- + Lanifibranor_Lal-/- + vechicle	1.68239	0.048	-1.37512	-2.37551	9.5963	8.95359	9.80626	10.1973	10.1057	10.1092	7.54884	7.48484	9.1877	9.45702
Color2 [A=255, R=169, G=169, B=169]	1	4		P39054	P39054;Q8BZ98	DYN2_MOUSE	Dnm2	Dynamin-2			2.17953	0.0699254	-0.44893	-2.00934	14.5148	14.4726	14.6055	14.7422	14.7283	14.6176	13.8408	14.0597	14.4915	14.2662
Color2 [A=255, R=169, G=169, B=169]	1	4		P39061	P39061	COIA1_MOUSE	Col18a1	Collagen alpha-1(XVIII) chain			0.52015	0.533301	-0.143368	-0.623556	13.7571	13.8156	13.8376	13.9315	13.9633	13.5976	13.4864	13.637	14.0823	13.4892
Color2 [A=255, R=169, G=169, B=169]	1	4		P39098	P39098	MA1A2_MOUSE	Man1a2	Mannosyl-oligosaccharide 1,2-alpha-mannosidase IB			0.429484	0.564777	-0.148793	-0.578211	10.1111	10.3819	10.2234	10.2665	10.0292	10.2793	9.6003	10.4752	10.163	10.0273
Color2 [A=255, R=169, G=169, B=169]	1	4		P39447	P39447	ZO1_MOUSE	Tjp1	Tight junction protein ZO-1			0.0318057	0.962733	0.0136002	0.054682	12.7349	12.9289	12.8382	12.601	12.5365	12.3206	12.6181	12.3566	12.9235	12.7963
Color2 [A=255, R=169, G=169, B=169]	1	4		P39654	P39654	LOX15_MOUSE	Alox15	Polyunsaturated fatty acid lipoxygenase ALOX15			0.917056	0.139325	-1.10823	-1.4998	11.4764	8.86979	10.3131	9.41874	10.9416	10.6734	8.55863	9.60781	10.3825	8.14687
Color2 [A=255, R=169, G=169, B=169]	1	4		P39749	P39749	FEN1_MOUSE	Fen1	Flap endonuclease 1			1.29707	0.0826386	-0.957942	-1.8548	11.9311	11.7829	12.2374	12.5092	12.9821	12.925	10.36	11.2667	12.2962	11.8239
Color2 [A=255, R=169, G=169, B=169]	1	4		P39876	P39876	TIMP3_MOUSE	Timp3	Metalloproteinase inhibitor 3			0.926475	0.142802	-0.983067	-1.48469	11.6253	8.76744	10.1972	10.669	10.9789	10.413	8.85359	8.91597	10.2997	9.76566
Color2 [A=255, R=169, G=169, B=169]	1	4		P40124	P40124	CAP1_MOUSE	Cap1	Adenylyl cyclase-associated protein 1			1.74942	0.0592326	-0.800289	-2.16738	15.3495	15.2658	15.7574	15.4845	15.9385	16.1767	14.326	14.5886	15.4485	15.084
Color2 [A=255, R=169, G=169, B=169]	1	4		P40142	P40142	TKT_MOUSE	Tkt	Transketolase			1.44474	0.129702	-0.40175	-1.54791	18.942	18.3983	18.8822	18.3294	18.6892	18.8015	18.0577	18.2812	18.5928	18.1564
Color2 [A=255, R=169, G=169, B=169]	1	4		P40201	A2AJK6;A3KFM7;P40201;Q8BYH8;E9PZM4;Q09XV5	CHD1_MOUSE	Chd1	Chromodomain-helicase-DNA-binding protein 1			0.102174	0.862564	0.0645083	0.192756	10.3767	10.2231	10.2091	11.1716	10.2229	10.5443	10.3297	11.0074	10.2239	10.529
Color2 [A=255, R=255, G=128, B=128]	1	4		P40224	P40224	SDF1_MOUSE	Cxcl12	Stromal cell-derived factor 1	+	Lal-/- + Lanifibranor_Lal-/- + vechicle	2.66269	0.0109867	-2.10587	-3.66539	12.1171	10.5074	11.6489	11.6277	11.9671	12.2096	8.9382	8.84376	10.7672	9.74591
Color2 [A=255, R=255, G=128, B=128]	1	4		P40237	P40237	CD82_MOUSE	Cd82	CD82 antigen	+	Lal-/- + Lanifibranor_Lal-/- + vechicle	2.3718	0.0372625	-0.773356	-2.61368	12.2875	12.3877	12.5032	12.2569	12.5037	12.5486	11.3942	11.1191	11.8997	12.1519
Color2 [A=255, R=169, G=169, B=169]	1	4		P40240	P40240	CD9_MOUSE	Cd9	CD9 antigen			0.683272	0.309773	-0.362444	-0.995149	13.2114	13.3052	13.3075	14.0144	14.2769	13.3234	13.0982	12.8032	13.4498	13.4915
Color2 [A=255, R=169, G=169, B=169]	1	4		P40336	P40336	VP26A_MOUSE	Vps26a	Vacuolar protein sorting-associated protein 26A			0.91792	0.527727	-0.099065	-0.630706	15.5275	15.536	15.7626	15.6988	15.7131	15.6804	15.4656	15.5336	15.5933	15.6235
Color2 [A=255, R=169, G=169, B=169]	1	4		P40630	P40630	TFAM_MOUSE	Tfam	Transcription factor A, mitochondrial			0.487098	0.47936	0.216813	0.705979	13.0388	13.3462	13.381	13.1868	12.7716	12.5133	13.2931	12.857	13.3486	13.5269
Color2 [A=255, R=169, G=169, B=169]	1	4		P40936	P40936	INMT_MOUSE	Inmt	Indolethylamine N-methyltransferase			1.02238	0.166823	0.520339	1.38806	16.0524	16.5611	17.0678	15.9219	15.6546	16.078	16.6657	16.9512	16.4529	16.902
Color2 [A=255, R=169, G=169, B=169]	1	4		P41105	P41105	RL28_MOUSE	Rpl28	60S ribosomal protein L28			1.0079	0.282327	0.24224	1.05577	17.0658	17.1618	17.1204	16.9483	16.8526	17.0297	17.5919	16.9359	17.4239	17.1363
Color2 [A=255, R=255, G=128, B=128]	1	4		P41216	P41216;Q8JZR0	ACSL1_MOUSE	Acsl1	Long-chain-fatty-acid--CoA ligase 1	+	Lal-/- + Lanifibranor_Lal-/- + vechicle	3.63401	0.00476923	2.02487	4.80622	16.4115	17.4289	17.1205	17.0399	16.0701	15.9726	18.8578	18.7175	18.3734	18.8464
Color2 [A=255, R=169, G=169, B=169]	1	4		P41233	P41233	ABCA1_MOUSE	Abca1	Phospholipid-transporting ATPase ABCA1			0.276969	0.721723	-0.0865805	-0.374147	11.8768	11.6685	12.0371	11.5209	11.8116	11.8866	11.5454	11.9383	11.8932	11.4778
Color2 [A=255, R=169, G=169, B=169]	1	4		P41241	P41241	CSK_MOUSE	Csk	Tyrosine-protein kinase CSK			1.52566	0.0969609	-0.517014	-1.74672	14.102	13.5659	13.9776	13.5693	14.0963	14.1604	13.0075	13.2663	13.8325	13.4734
Color2 [A=255, R=169, G=169, B=169]	1	4		P41242	P41242	MATK_MOUSE	Matk	Megakaryocyte-associated tyrosine-protein kinase			0.180091	0.715239	-0.244589	-0.384302	9.1129	8.76475	7.35242	8.23672	8.80918	9.14215	8.40085	9.75917	7.64913	7.49124
Color2 [A=255, R=255, G=128, B=128]	1	4		P41245	P41245	MMP9_MOUSE	Mmp9	Matrix metalloproteinase-9	+	Lal-/- + Lanifibranor_Lal-/- + vechicle	1.98618	0.0302058	-1.74695	-2.79966	12.4115	10.4638	11.0768	11.2341	11.8323	11.7387	8.40814	9.80784	10.8262	9.80821
Color2 [A=255, R=169, G=169, B=169]	1	4		P41251	P41251	NRAM1_MOUSE	Slc11a1	Natural resistance-associated macrophage protein 1			0.615465	0.274288	-0.720434	-1.07409	9.6683	10.7477	11.0765	10.5346	11.0858	10.191	8.03972	10.9587	10.3128	10.0097
Color2 [A=255, R=169, G=169, B=169]	1	4		P41317	P41317	MBL2_MOUSE	Mbl2	Mannose-binding protein C			1.33276	0.0882936	-0.781975	-1.80862	10.5217	10.196	10.4134	10.4972	10.7178	9.36974	9.01864	9.23766	10.3165	9.44313
Color2 [A=255, R=255, G=128, B=128]	1	4		P41731	P41731	CD63_MOUSE	Cd63	CD63 antigen	+	Lal-/- + Lanifibranor_Lal-/- + vechicle	2.04698	0.0378642	-1.07915	-2.60187	17.1183	15.7549	16.8636	16.6443	16.8219	16.9833	15.2397	15.1688	15.9328	16.1329
Color2 [A=255, R=255, G=128, B=128]	1	4		P42125	P42125	ECI1_MOUSE	Eci1	Enoyl-CoA delta isomerase 1, mitochondrial	+	Lal-/- + Lanifibranor_Lal-/- + vechicle	2.96658	0.0108421	1.3869	3.66406	14.5778	15.6732	15.7607	15.379	14.9251	14.5328	16.5156	16.4482	16.4726	16.6771
Color2 [A=255, R=169, G=169, B=169]	1	4		P42128	P42128	FOXK1_MOUSE	Foxk1	Forkhead box protein K1			0.0914134	0.857308	0.105553	0.200986	9.21073	8.79963	9.49439	7.46109	9.13033	9.06427	9.63961	8.82018	9.05838	8.34435
Color2 [A=255, R=169, G=169, B=169]	1	4		P42208	P42208	SEPT2_MOUSE	Septin2	Septin-2			2.04661	0.0710899	-0.474783	-1.99067	15.8681	15.4053	15.7196	15.4811	15.7881	15.8294	14.9275	15.2654	15.5132	15.1225
Color2 [A=255, R=169, G=169, B=169]	1	4		P42225	P42225	STAT1_MOUSE	Stat1	Signal transducer and activator of transcription 1			1.0982	0.170173	-0.438024	-1.37592	14.3425	14.117	14.847	14.8718	14.1873	14.4567	13.503	14.313	14.1346	14.1788
Color2 [A=255, R=169, G=169, B=169]	1	4		P42227	P42227	STAT3_MOUSE	Stat3	Signal transducer and activator of transcription 3			0.420057	0.587627	-0.133152	-0.547159	13.7519	13.3529	13.6246	13.527	13.5211	13.5948	13.0034	13.6542	13.6948	13.3631
Color2 [A=255, R=169, G=169, B=169]	1	4		P42232	P42232	STA5B_MOUSE	Stat5b	Signal transducer and activator of transcription 5B			0.83688	0.312701	-0.25628	-0.989635	13.2292	13.4584	13.4009	13.5378	13.4321	13.113	12.7078	12.9279	13.435	13.3517
Color2 [A=255, R=169, G=169, B=169]	1	4		P42337	P42337	PK3CA_MOUSE	Pik3ca	Phosphatidylinositol 4,5-bisphosphate 3-kinase catalytic subunit alpha isoform			0.186333	0.739781	-0.139835	-0.351581	11.0008	10.6747	11.2731	11.1362	10.5866	11.1477	11.6509	10.2695	10.3166	11.0831
Color2 [A=255, R=169, G=169, B=169]	1	4		P42567	P42567	EPS15_MOUSE	Eps15	Epidermal growth factor receptor substrate 15			0.864007	0.272979	-0.308584	-1.07673	13.0172	13.0794	13.2034	12.9161	13.4135	13.3916	12.5451	12.5194	13.3107	13.0713
Color2 [A=255, R=169, G=169, B=169]	1	4		P42669	P42669	PURA_MOUSE	Pura	Transcriptional activator protein Pur-alpha			2.12406	0.10045	-0.333843	-1.72036	14.1545	14.3094	14.5439	14.3353	14.3145	14.3639	13.8651	14.0467	14.2324	13.868
Color2 [A=255, R=169, G=169, B=169]	1	4		P42859	P42859	HD_MOUSE	Htt	Huntingtin			0.624451	0.484658	0.153987	0.698067	10.7843	10.5498	10.6184	10.5487	10.2781	10.4289	10.611	11.0024	10.5806	10.5609
Color2 [A=255, R=169, G=169, B=169]	1	4		P42925	P42925	PXMP2_MOUSE	Pxmp2	Peroxisomal membrane protein 2			0.946594	0.129313	1.21694	1.55227	13.2026	14.6405	13.4938	14.7635	11.9841	12.0108	14.0025	15.0385	13.8796	15.344
Color2 [A=255, R=169, G=169, B=169]	1	4		P42932	P42932	TCPQ_MOUSE	Cct8	T-complex protein 1 subunit theta			1.77265	0.149693	-0.283452	-1.45921	15.2788	15.3501	15.5638	15.3151	15.4539	15.4055	15.0856	14.9261	15.3889	15.0438
Color2 [A=255, R=169, G=169, B=169]	1	4		P43006	P43006	EAA2_MOUSE	Slc1a2	Excitatory amino acid transporter 2			0.32841	0.516209	-0.442355	-0.648063	10.441	11.9635	11.5046	11.1667	10.9965	9.24719	9.48676	10.0535	11.2179	11.0187
Color2 [A=255, R=169, G=169, B=169]	1	4		P43024	P43024	CX6A1_MOUSE	Cox6a1	Cytochrome c oxidase subunit 6A1, mitochondrial			0.162341	0.716386	0.453922	0.381356	7.96855	13.3114	12.203	12.7338	11.173	11.5035	10.1042	12.1473	12.4032	13.0898
Color2 [A=255, R=169, G=169, B=169]	1	4		P43025	P43025	TETN_MOUSE	Clec3b	Tetranectin			0.387285	0.445213	-0.592057	-0.758108	9.98648	9.53775	10.3541	11.1709	12.3347	11.8092	8.95922	11.3748	10.3574	10.4025
Color2 [A=255, R=255, G=128, B=128]	1	4		P43247	P43247	MSH2_MOUSE	Msh2	DNA mismatch repair protein Msh2	+	Lal-/- + Lanifibranor_Lal-/- + vechicle	1.95121	0.0367235	-1.39136	-2.65423	10.6021	9.72813	10.5308	10.9562	11.0807	10.8414	8.02585	9.25189	10.0687	9.58104
Color2 [A=255, R=169, G=169, B=169]	1	4		P43274	P43274	H14_MOUSE	H1-4	Histone H1.4			0.246876	0.66631	-0.173907	-0.444968	20.0231	18.59	19.264	18.8905	19.2674	19.3111	19.5231	18.7192	19.2227	18.7367
Color2 [A=255, R=169, G=169, B=169]	1	4		P43275	P43274;P15864;P43275;P43277	H11_MOUSE	H1-1	Histone H1.1			0.996723	0.124125	-1.05551	-1.57746	16.4018	15.3224	16.2154	17.3486	17.5455	17.6123	15.0623	14.8907	16.3107	16.4783
Color2 [A=255, R=169, G=169, B=169]	1	4		P43276	P43276	H15_MOUSE	H1-5	Histone H1.5			0.273558	0.605321	-0.267203	-0.524146	19.2131	17.3338	18.2537	17.5706	19.0144	18.5532	17.973	17.607	18.3507	18.2929
Color2 [A=255, R=169, G=169, B=169]	1	4		P43277	P43277	H13_MOUSE	H1-3	Histone H1.3			0.813459	0.195676	-0.688565	-1.28253	14.0615	13.6965	14.257	14.9237	14.796	14.8603	13.5666	12.5652	14.2523	14.5917
Color2 [A=255, R=169, G=169, B=169]	1	4		P43406	P43406	ITAV_MOUSE	Itgav	Integrin alpha-V			1.33027	0.114957	-0.536125	-1.63342	12.315	11.213	11.9084	11.8384	12.3296	12.2133	11.3392	11.3346	11.7047	11.3555
Color2 [A=255, R=169, G=169, B=169]	1	4		P43883	P43883	PLIN2_MOUSE	Plin2	Perilipin-2			0.0217902	0.966353	0.024084	0.050139	12.9456	11.6802	12.2419	11.4958	11.9049	11.4085	12.7407	11.9359	11.9636	11.2409
Color2 [A=255, R=169, G=169, B=169]	1	4		P45376	P45376	ALDR_MOUSE	Akr1b1	Aldo-keto reductase family 1 member B1			1.62236	0.10658	-0.422167	-1.67686	15.8577	15.3719	15.7818	15.7297	15.7818	15.9245	14.8857	15.4851	15.4975	15.4079
Color2 [A=255, R=169, G=169, B=169]	1	4		P45377	P45377	ALD2_MOUSE	Akr1b8	Aldose reductase-related protein 2			1.57697	0.0687645	-0.805203	-2.02992	14.021	14.0574	14.4475	14.2962	14.2217	14.5073	12.4181	13.6285	13.9839	13.7828
Color2 [A=255, R=169, G=169, B=169]	1	4		P45481	P45481	CBP_MOUSE	Crebbp	Histone lysine acetyltransferase CREBBP			1.25903	0.0930904	-0.842686	-1.77213	10.7852	10.0013	10.3662	9.6769	10.9482	10.6342	9.27508	8.68483	10.0943	10.1831
Color2 [A=255, R=169, G=169, B=169]	1	4		P45591	P45591	COF2_MOUSE	Cfl2	Cofilin-2			1.36611	0.101034	-0.60288	-1.71765	12.0386	12.2329	12.496	12.3104	12.2926	12.733	11.5167	11.09	12.3422	12.042
Color2 [A=255, R=169, G=169, B=169]	1	4		P45700	P45700	MA1A1_MOUSE	Man1a1	Mannosyl-oligosaccharide 1,2-alpha-mannosidase IA			0.174252	0.765801	0.114491	0.319413	12.4608	12.5965	12.3278	12.4777	11.8878	11.4347	11.8679	12.4433	12.3757	12.5613
Color2 [A=255, R=169, G=169, B=169]	1	4		P45878	P45878	FKBP2_MOUSE	Fkbp2	Peptidyl-prolyl cis-trans isomerase FKBP2			0.802829	0.27013	-0.354171	-1.08282	16.5577	17.3543	17.2849	17.1015	17.1711	17.0636	16.2227	16.5058	17.0695	17.1407
Color2 [A=255, R=255, G=128, B=128]	1	4		P45952	P45952	ACADM_MOUSE	Acadm	Medium-chain specific acyl-CoA dehydrogenase, mitochondrial	+	Lal-/- + Lanifibranor_Lal-/- + vechicle	2.90189	0.0163604	1.06862	3.34138	17.3387	17.8128	18.0042	17.6174	16.9806	17.0752	18.6143	18.7393	18.3406	18.4661
Color2 [A=255, R=169, G=169, B=169]	1	4		P46061	P46061	RAGP1_MOUSE	Rangap1	Ran GTPase-activating protein 1			1.32123	0.172405	-0.328364	-1.36489	12.9741	12.7627	13.1172	12.8898	13.1248	12.9216	12.3211	12.5147	13.0452	12.6656
Color2 [A=255, R=169, G=169, B=169]	1	4		P46062	P46062	SIPA1_MOUSE	Sipa1	Signal-induced proliferation-associated protein 1			1.72313	0.0720777	-0.603446	-1.97359	11.0857	10.8506	11.1032	10.8306	11.3886	11.5169	10.4077	10.0714	10.668	10.9562
Color2 [A=255, R=169, G=169, B=169]	1	4		P46412	P46412	GPX3_MOUSE	Gpx3	Glutathione peroxidase 3			1.26022	0.16042	-0.380514	-1.41227	13.5436	13.3202	13.0576	13.7534	13.4182	13.6955	13.0784	12.7239	13.1609	13.3738
Color2 [A=255, R=169, G=169, B=169]	1	4		P46414	P46414	CDN1B_MOUSE	Cdkn1b	Cyclin-dependent kinase inhibitor 1B			0.764005	0.24893	-0.466551	-1.13466	9.64139	10.4612	10.2782	10.1502	10.4725	10.4175	10.2573	8.80287	10.1955	9.82547
Color2 [A=255, R=169, G=169, B=169]	1	4		P46460	P46460	NSF_MOUSE	Nsf	Vesicle-fusing ATPase			1.81252	0.0955157	-0.409974	-1.75475	14.4079	13.8343	14.2107	14.2128	14.3727	14.3998	13.6011	13.8746	14.0523	13.7909
Color2 [A=255, R=255, G=128, B=128]	1	4		P46467	P46467	VPS4B_MOUSE	Vps4b	Vacuolar protein sorting-associated protein 4B	+	Lal-/- + Lanifibranor_Lal-/- + vechicle	2.303	0.0480766	-0.625792	-2.37809	14.8765	14.8444	15.191	14.9163	15.1663	15.0811	13.9199	14.3867	14.8043	14.4364
Color2 [A=255, R=169, G=169, B=169]	1	4		P46471	P46471	PRS7_MOUSE	Psmc2	26S proteasome regulatory subunit 7			0.00359302	0.996659	0.00115093	0.00553239	15.7927	16.0418	16.0789	16.0448	15.9278	15.909	15.6859	15.9147	16.2505	16.0169
Color2 [A=255, R=169, G=169, B=169]	1	4		P46638	P62492;P46638	RB11B_MOUSE	Rab11b	Ras-related protein Rab-11B			0.310794	0.586416	0.225351	0.548752	16.9952	15.9603	16.1399	15.3849	16.0548	16.1228	16.4424	16.8465	16.1875	15.8636
Color2 [A=255, R=169, G=169, B=169]	1	4		P46656	P46656	ADX_MOUSE	Fdx1	Adrenodoxin, mitochondrial			1.6881	0.0546645	0.993179	2.23269	12.5678	13.7898	13.4242	12.5112	12.4225	12.6863	14.2821	14.2879	13.3175	13.6864
Color2 [A=255, R=169, G=169, B=169]	1	4		P46662	P46662	MERL_MOUSE	Nf2	Merlin			0.0806911	0.866678	0.118897	0.186537	8.65735	10.2411	9.60273	10.044	7.96444	9.23409	9.99807	8.37086	10.0132	9.25604
Color2 [A=255, R=169, G=169, B=169]	1	4		P46664	P46664	PURA2_MOUSE	Adss2	Adenylosuccinate synthetase isozyme 2			1.56587	0.0995515	-0.480653	-1.72788	14.4109	14.1926	14.2609	14.6222	14.661	14.3451	13.4103	13.9105	14.2387	14.1797
Color2 [A=255, R=169, G=169, B=169]	1	4		P46718	P46718	PDCD2_MOUSE	Pdcd2	Programmed cell death protein 2			0.433598	0.429465	0.443628	0.784512	10.3955	10.0699	10.5668	10.0616	10.1072	9.21082	11.5049	11.14	9.26881	10.1353
Color2 [A=255, R=169, G=169, B=169]	1	4		P46735	P46735	MYO1B_MOUSE	Myo1b	Unconventional myosin-Ib			1.1585	0.317295	-0.184289	-0.980544	13.6691	13.889	13.8134	13.6359	13.6213	13.4774	13.3878	13.4278	13.6459	13.5386
Color2 [A=255, R=169, G=169, B=169]	1	4		P46737	P46737	BRCC3_MOUSE	Brcc3	Lys-63-specific deubiquitinase BRCC36			0.257858	0.697153	-0.118093	-0.406724	10.0661	10.0121	10.3596	9.87685	10.2528	10.5788	9.7754	9.77475	10.2939	10.4478
Color2 [A=255, R=169, G=169, B=169]	1	4		P46935	P46935	NEDD4_MOUSE	Nedd4	E3 ubiquitin-protein ligase NEDD4			0.378897	0.608658	-0.1327	-0.519613	13.1545	13.4283	13.1336	13.5776	13.3551	13.1952	12.9139	12.8815	13.4423	13.4609
Color2 [A=255, R=169, G=169, B=169]	1	4		P46938	P46938	YAP1_MOUSE	Yap1	Transcriptional coactivator YAP1			0.156624	0.775652	0.129725	0.307705	11.0665	11.7502	11.572	11.0554	11.8333	11.1286	10.8164	11.113	12.0061	12.1875
Color2 [A=255, R=169, G=169, B=169]	1	4		P46978	P46978	STT3A_MOUSE	Stt3a	Dolichyl-diphosphooligosaccharide--protein glycosyltransferase subunit STT3A			1.5462	0.0973181	0.501333	1.74149	14.9414	15.0253	14.7887	14.9878	14.2358	14.3138	15.1457	15.3678	15.2966	15.0571
Color2 [A=255, R=169, G=169, B=169]	1	4		P47199	P47199	QOR_MOUSE	Cryz	Quinone oxidoreductase			0.265062	0.652752	0.167261	0.460251	15.3337	16.1642	16.3136	16.0014	15.5385	15.2836	15.5094	15.8334	16.1501	16.2661
Color2 [A=255, R=169, G=169, B=169]	1	4		P47713	P47713	PA24A_MOUSE	Pla2g4a	Cytosolic phospholipase A2			0.864354	0.177853	-0.721398	-1.34571	11.5916	10.9491	12.1115	12.2703	11.7884	12.1548	9.81352	11.8164	11.6217	11.1066
Color2 [A=255, R=169, G=169, B=169]	1	4		P47738	Q62148;P47738	ALDH2_MOUSE	Aldh2	Aldehyde dehydrogenase, mitochondrial			0.0475096	0.933949	0.0295731	0.0924234	18.1235	18.5089	18.9892	18.244	18.0523	18.027	18.1524	18.4201	18.7291	18.1133
Color2 [A=255, R=255, G=128, B=128]	1	4		P47740	P47740	AL3A2_MOUSE	Aldh3a2	Aldehyde dehydrogenase family 3 member A2	+	Lal-/- + Lanifibranor_Lal-/- + vechicle	3.43498	0.00621053	1.7116	4.38009	15.1897	15.7577	15.9194	15.7431	14.6658	14.9091	17.1127	16.8554	16.8323	17.5026
Color2 [A=255, R=169, G=169, B=169]	1	4		P47753	P47753	CAZA1_MOUSE	Capza1	F-actin-capping protein subunit alpha-1			1.57571	0.0619249	-0.977209	-2.12303	14.9939	14.9378	15.3006	15.6656	15.7056	15.815	13.5431	14.0432	15.2024	14.9147
Color2 [A=255, R=169, G=169, B=169]	1	4		P47754	P47754	CAZA2_MOUSE	Capza2	F-actin-capping protein subunit alpha-2			1.70993	0.0657503	-0.73124	-2.0831	16.0069	16.2442	16.0968	16.6774	16.0113	16.2372	14.7586	15.3601	15.9463	15.8591
Color2 [A=255, R=169, G=169, B=169]	1	4		P47757	P47757	CAPZB_MOUSE	Capzb	F-actin-capping protein subunit beta			1.74849	0.08706	-0.468339	-1.81782	17.1643	16.4835	16.7417	16.8176	17.0479	17.0542	16.1284	16.4165	16.6892	16.432
Color2 [A=255, R=169, G=169, B=169]	1	4		P47758	P47758	SRPRB_MOUSE	Srprb	Signal recognition particle receptor subunit beta			0.988526	0.296415	0.230057	1.02306	14.0961	14.4876	14.1445	13.9428	14.1199	13.8304	14.2381	14.2079	14.4431	14.4454
Color2 [A=255, R=169, G=169, B=169]	1	4		P47791	P47791	GSHR_MOUSE	Gsr	Glutathione reductase, mitochondrial			1.26015	0.176408	-0.340644	-1.35344	15.6684	15.8156	15.9592	15.6621	15.6303	15.9667	15.0121	15.3672	15.7458	15.6472
Color2 [A=255, R=169, G=169, B=169]	1	4		P47802	P47802	MTX1_MOUSE	Mtx1	Metaxin-1			0.984128	0.186747	0.462947	1.31449	13.0027	14.0968	13.6814	13.914	13.1662	13.0484	13.7846	13.8044	14.0521	14.1505
Color2 [A=255, R=169, G=169, B=169]	1	4		P47809	P47809	MP2K4_MOUSE	Map2k4	Dual specificity mitogen-activated protein kinase kinase 4			1.01585	0.216919	-0.347603	-1.2215	12.2975	11.7454	11.7606	11.7037	11.5682	11.5122	11.0001	11.4367	11.6888	11.5424
Color2 [A=255, R=169, G=169, B=169]	1	4		P47811	P47811	MK14_MOUSE	Mapk14	Mitogen-activated protein kinase 14			0.180246	0.809491	0.0615109	0.261961	15.1337	14.6278	14.6086	14.737	14.5402	14.8066	14.5768	14.8453	14.7397	15.0536
Color2 [A=255, R=169, G=169, B=169]	1	4		P47856	P47856	GFPT1_MOUSE	Gfpt1	Glutamine--fructose-6-phosphate aminotransferase [isomerizing] 1			1.36447	0.150212	-0.370118	-1.45577	12.3879	12.3716	12.7446	12.5236	12.4832	12.596	11.6798	12.2136	12.5155	12.1819
Color2 [A=255, R=169, G=169, B=169]	1	4		P47857	P47857	PFKAM_MOUSE	Pfkm	ATP-dependent 6-phosphofructokinase, muscle type			0.297089	0.68249	-0.10865	-0.425229	12.6408	12.2275	12.3232	12.0333	11.9751	11.8365	11.9354	12.2282	12.0019	12.0908
Color2 [A=255, R=169, G=169, B=169]	1	4		P47876	P47876	IBP1_MOUSE	Igfbp1	Insulin-like growth factor-binding protein 1			0.376847	0.45655	-0.57891	-0.74136	11.9405	9.67391	9.3916	9.41192	11.1453	11.1345	8.43546	10.6217	10.3988	10.0269
Color2 [A=255, R=169, G=169, B=169]	1	4		P47911	P47911	RL6_MOUSE	Rpl6	60S ribosomal protein L6			1.15906	0.227232	0.275458	1.1904	16.58	16.5777	16.3425	16.5687	16.0623	16.1629	16.4891	16.7398	16.582	16.8203
Color2 [A=255, R=169, G=169, B=169]	1	4		P47915	P47915	RL29_MOUSE	Rpl29	60S ribosomal protein L29			0.0885211	0.902101	-0.0338453	-0.140772	14.9568	15.2313	15.2889	15.3815	15.1265	15.1637	15.0821	14.7892	15.2543	15.5048
Color2 [A=255, R=255, G=128, B=128]	1	4		P47934	P47934	CACP_MOUSE	Crat	Carnitine O-acetyltransferase	+	Lal-/- + Lanifibranor_Lal-/- + vechicle	5.10749	0.00166667	1.48411	6.0144	13.3088	13.5246	13.5907	13.5402	13.0643	13.0738	15.0626	14.676	14.642	14.9576
Color2 [A=255, R=169, G=169, B=169]	1	4		P47941	P47941	CRKL_MOUSE	Crkl	Crk-like protein			0.906578	0.227307	-0.387303	-1.19041	13.1005	13.2688	13.4829	13.465	13.8958	13.8095	12.7848	12.744	13.5444	13.3925
Color2 [A=255, R=169, G=169, B=169]	1	4		P47955	P47955	RLA1_MOUSE	Rplp1	60S acidic ribosomal protein P1			0.638383	0.232994	-1.2497	-1.17716	13.8024	15.147	14.6553	15.2858	15.2714	15.0061	10.228	14.0066	15.2902	14.9218
Color2 [A=255, R=169, G=169, B=169]	1	4		P47962	P47962	RL5_MOUSE	Rpl5	60S ribosomal protein L5			0.164651	0.817318	0.0629786	0.252518	15.1552	14.9916	15.0131	15.3553	14.8888	14.8585	15.2228	14.6716	15.2251	15.3074
Color2 [A=255, R=169, G=169, B=169]	1	4		P47963	P47963	RL13_MOUSE	Rpl13	60S ribosomal protein L13			0.713987	0.325728	0.300436	0.964545	16.8897	16.0726	16.7788	16.3003	16.3344	16.4163	16.8007	17.2514	16.5637	16.4473
Color2 [A=255, R=169, G=169, B=169]	1	4		P47964	P47964	RL36_MOUSE	Rpl36	60S ribosomal protein L36			2.04475	0.0600164	0.570784	2.14056	14.5485	14.7256	14.9343	14.9547	14.218	14.4436	15.2088	15.484	15.0469	15.0933
Color2 [A=255, R=169, G=169, B=169]	1	4		P47968	P47968	RPIA_MOUSE	Rpia	Ribose-5-phosphate isomerase			0.716159	0.221924	-0.790902	-1.20678	11.5798	10.547	11.2917	10.8523	11.5311	11.6848	8.60669	10.646	11.4497	11.1251
Color2 [A=255, R=169, G=169, B=169]	1	4		P48024;Q9CXU9	P48024;Q9CXU9	EIF1B_MOUSE;EIF1_MOUSE	Eif1;Eif1b	Eukaryotic translation initiation factor 1			0.242271	0.684332	-0.149889	-0.42258	14.1417	14.8951	15.0371	14.7035	15.2294	14.7763	14.1984	14.4165	15.1701	14.8041
Color2 [A=255, R=169, G=169, B=169]	1	4		P48025	P48025	KSYK_MOUSE	Syk	Tyrosine-protein kinase SYK			1.54878	0.124799	-0.382855	-1.57378	14.8596	14.8301	15.2718	14.6843	15.1259	15.3492	14.5053	14.6622	14.7712	14.6104
Color2 [A=255, R=169, G=169, B=169]	1	4		P48036	P48036	ANXA5_MOUSE	Anxa5	Annexin A5			0.994492	0.193038	-0.429129	-1.29334	19.7214	18.6307	19.5594	19.1863	19.4928	19.4519	18.7104	19.1366	19.2024	18.5957
Color2 [A=255, R=169, G=169, B=169]	1	4		P48193	P48193	EPB41_MOUSE	Epb41	Protein 4.1			0.63988	0.393496	0.239407	0.843352	13.146	13.835	13.5666	13.0648	13.497	13.1313	13.4726	13.351	13.8802	13.7477
Color2 [A=255, R=169, G=169, B=169]	1	4		P48302	P48302	EDNRB_MOUSE	Ednrb	Endothelin receptor type B			0.149738	0.750975	-0.263558	-0.337958	11.4934	10.4529	7.92819	10.9192	10.7514	9.6095	9.22194	9.97269	10.0542	10.4667
Color2 [A=255, R=169, G=169, B=169]	1	4		P48377	P48377	RFX1_MOUSE	Rfx1	MHC class II regulatory factor RFX1			1.35785	0.0728016	-1.0971	-1.96236	10.7047	9.84603	10.6985	10.1709	10.6813	10.9129	8.09764	9.2693	10.6042	9.64993
Color2 [A=255, R=169, G=169, B=169]	1	4		P48410	P48410	ABCD1_MOUSE	Abcd1	ATP-binding cassette sub-family D member 1			1.29383	0.139056	0.433647	1.50092	11.5025	12.2754	12.0501	12.0269	11.4247	11.643	12.0398	12.1792	12.3833	12.414
Color2 [A=255, R=169, G=169, B=169]	1	4		P48428	P48428	TBCA_MOUSE	Tbca	Tubulin-specific chaperone A			0.752483	0.350867	0.240591	0.916805	14.2778	13.9757	14.3014	13.5891	14.4315	14.2082	14.4837	14.2252	14.4488	14.3271
Color2 [A=255, R=169, G=169, B=169]	1	4		P48437	P48437	PROX1_MOUSE	Prox1	Prospero homeobox protein 1			0.0169404	0.970332	-0.0465761	-0.0447342	11.4759	10.2265	11.1036	10.6071	10.7057	7.32547	11.0146	10.6997	10.9594	8.10283
Color2 [A=255, R=169, G=169, B=169]	1	4		P48441	P48441	IDUA_MOUSE	Idua	Alpha-L-iduronidase			0.451814	0.554496	-0.148378	-0.592111	13.6008	12.9446	13.199	13.091	13.0492	13.4254	12.9976	13.3381	13.0943	12.8499
Color2 [A=255, R=255, G=128, B=128]	1	4		P48453	P48453	PP2BB_MOUSE	Ppp3cb	Serine/threonine-protein phosphatase 2B catalytic subunit beta isoform	+	Lal-/- + Lanifibranor_Lal-/- + vechicle	2.60225	0.01975	-1.17885	-3.16888	10.7788	10.5239	11.0197	10.8172	11.2516	11.0999	8.86234	9.9573	9.8968	10.2289
Color2 [A=255, R=169, G=169, B=169]	1	4		P48678	P48678	LMNA_MOUSE	Lmna	Prelamin-A/C			1.4887	0.136019	-0.368441	-1.51852	16.4217	16.3148	16.5171	16.4859	16.7327	16.6522	15.8222	15.9686	16.3964	16.4218
Color2 [A=255, R=169, G=169, B=169]	1	4		P48722	P48722	HS74L_MOUSE	Hspa4l	Heat shock 70 kDa protein 4L			0.0508	0.943943	-0.0173817	-0.0785398	12.712	12.6045	12.8681	12.5434	12.2713	12.3995	12.6409	12.5054	12.6698	12.3802
Color2 [A=255, R=169, G=169, B=169]	1	4		P48758	P48758	CBR1_MOUSE	Cbr1	Carbonyl reductase [NADPH] 1			1.02376	0.16368	0.533839	1.39862	16.0786	17.2375	17.0981	16.954	16.3517	16.2195	16.7291	17.3411	17.3247	17.3668
Color2 [A=255, R=169, G=169, B=169]	1	4		P48760	P48760	FOLC_MOUSE	Fpgs	Folylpolyglutamate synthase, mitochondrial			0.00483503	0.992085	0.00691434	0.0118601	9.54951	7.7846	7.50685	7.91261	6.68106	8.07708	8.06209	7.72271	8.03913	7.8782
Color2 [A=255, R=255, G=128, B=128]	1	4		P48771	P48771	CX7A2_MOUSE	Cox7a2	Cytochrome c oxidase subunit 7A2, mitochondrial	+	Lal-/- + Lanifibranor_Lal-/- + vechicle	2.23385	0.0426959	0.733734	2.47032	15.3835	15.7673	16.008	15.1794	15.4267	15.3872	16.7161	16.1532	16.0417	16.1254
Color2 [A=255, R=169, G=169, B=169]	1	4		P48774	P48774	GSTM5_MOUSE	Gstm5	Glutathione S-transferase Mu 5			0.497819	0.484764	0.202107	0.697611	13.7298	13.9948	13.8395	14.1987	13.7126	13.1689	13.9154	14.0757	13.7678	14.1457
Color2 [A=255, R=169, G=169, B=169]	1	4		P48776	P48776	T23O_MOUSE	Tdo2	Tryptophan 2,3-dioxygenase			1.45378	0.0686843	1.03498	2.03398	13.0894	14.502	13.9297	13.7173	13.087	12.3059	14.6238	14.46	14.0898	14.7206
Color2 [A=255, R=169, G=169, B=169]	1	4		P48962	P48962	ADT1_MOUSE	Slc25a4	ADP/ATP translocase 1			0.603004	0.302537	0.544479	1.01122	15.3222	13.907	13.8694	13.9572	13.9551	14.6042	15.595	15.4243	14.241	13.9943
Color2 [A=255, R=169, G=169, B=169]	1	4		P49135	P49135	ERCC3_MOUSE	Ercc3	General transcription and DNA repair factor IIH helicase subunit XPB			0.589198	0.279242	-0.828556	-1.06277	10.9948	10.7883	10.7847	10.6603	11.2761	10.8957	11.0801	7.53249	10.8447	10.8284
Color2 [A=255, R=169, G=169, B=169]	1	4		P49138	P49138	MAPK2_MOUSE	Mapkapk2	MAP kinase-activated protein kinase 2			1.10269	0.298661	-0.206205	-1.01855	13.2904	13.1556	13.5444	13.1955	13.117	13.3493	12.9203	13.2588	13.1455	12.9521
Color2 [A=255, R=169, G=169, B=169]	1	4		P49182	P49182	HEP2_MOUSE	Serpind1	Heparin cofactor 2			0.992325	0.220309	-0.351689	-1.21145	14.2278	13.4769	13.7184	13.8437	14.2429	14.1302	13.7205	13.2928	13.8864	13.4536
Color2 [A=255, R=169, G=169, B=169]	1	4		P49222	P49222	EPB42_MOUSE	Epb42	Protein 4.2			0.434081	0.450207	-0.353425	-0.751165	12.1792	11.1444	11.4828	10.6006	11.9661	11.2081	11.4612	10.4894	11.6537	10.7029
Color2 [A=255, R=169, G=169, B=169]	1	4		P49282	P49282	NRAM2_MOUSE	Slc11a2	Natural resistance-associated macrophage protein 2			1.51681	0.0725927	0.783285	1.966	11.1389	11.9219	11.7079	11.0776	11.8796	11.4204	11.5914	12.3239	13.0282	12.2873
Color2 [A=255, R=169, G=169, B=169]	1	4		P49290	P49290	PERE_MOUSE	Epx	Eosinophil peroxidase			0.517833	0.302546	-1.26064	-1.01135	13.7379	10.0298	11.6414	12.5161	11.2703	12.0251	6.99858	12.0685	11.5721	11.7986
Color2 [A=255, R=169, G=169, B=169]	1	4		P49312	P49312	ROA1_MOUSE	Hnrnpa1	Heterogeneous nuclear ribonucleoprotein A1			0.803268	0.279111	-0.333871	-1.06337	14.1712	14.822	14.6284	15.0358	14.9863	14.9033	13.9377	14.4276	14.5929	14.7377
Color2 [A=255, R=169, G=169, B=169]	1	4		P49429	P49429	HPPD_MOUSE	Hpd	4-hydroxyphenylpyruvate dioxygenase			0.562843	0.34793	0.429042	0.92264	18.5091	19.7041	19.5969	18.9575	18.3175	17.944	19.0968	19.3157	19.3459	19.3105
Color2 [A=255, R=169, G=169, B=169]	1	4		P49442	P49442	INPP_MOUSE	Inpp1	Inositol polyphosphate 1-phosphatase			0.00559551	0.991914	-0.00454481	-0.0121338	11.8777	11.1886	11.8808	11.1746	11.9398	11.4086	12.2024	11.2773	11.7639	11.0517
Color2 [A=255, R=169, G=169, B=169]	1	4		P49443	P49443;P36993	PPM1A_MOUSE	Ppm1a	Protein phosphatase 1A			0.923031	0.289301	0.257253	1.03923	12.3694	12.7755	12.6663	12.6271	12.1288	12.3225	12.4858	12.696	12.9328	12.8408
Color2 [A=255, R=255, G=128, B=128]	1	4		P49446	P49446	PTPRE_MOUSE	Ptpre	Receptor-type tyrosine-protein phosphatase epsilon	+	Lal-/- + Lanifibranor_Lal-/- + vechicle	3.04536	0.0223268	-0.784839	-3.10068	12.5304	12.1637	12.1991	12.2603	12.5905	12.6499	11.2876	11.5251	11.9162	11.7278
Color2 [A=255, R=169, G=169, B=169]	1	4		P49586	P49586;Q811Q9	PCY1A_MOUSE	Pcyt1a	Choline-phosphate cytidylyltransferase A			1.43346	0.205008	-0.251309	-1.25363	14.0646	13.9291	13.9764	13.7749	14.1158	14.1013	13.4922	13.7092	13.9392	13.8289
Color2 [A=255, R=169, G=169, B=169]	1	4		P49615	P49615	CDK5_MOUSE	Cdk5	Cyclin-dependent-like kinase 5			0.474798	0.518441	-0.17398	-0.645208	12.4542	12.3856	12.339	12.6113	12.3228	12.0855	11.6709	12.2151	12.497	12.3868
Color2 [A=255, R=169, G=169, B=169]	1	4		P49698	P49698	HNF4A_MOUSE	Hnf4a	Hepatocyte nuclear factor 4-alpha			1.26138	0.122931	0.53636	1.58383	11.6868	12.2995	11.8866	12.1819	12.1931	11.184	12.6373	12.2431	12.1856	12.7006
Color2 [A=255, R=169, G=169, B=169]	1	4		P49710	P49710	HCLS1_MOUSE	Hcls1	Hematopoietic lineage cell-specific protein			0.507944	0.434962	-0.272499	-0.774836	14.6319	14.6217	14.9653	13.7478	14.8241	15.1068	14.5848	14.3034	14.2592	14.3611
Color2 [A=255, R=169, G=169, B=169]	1	4		P49717	P49717	MCM4_MOUSE	Mcm4	DNA replication licensing factor MCM4			1.92324	0.0515203	-0.794882	-2.3002	10.8651	10.5562	10.9112	10.8833	11.3609	10.9874	10.744	9.61199	10.3814	9.79251
Color2 [A=255, R=169, G=169, B=169]	1	4		P49718	P49718	MCM5_MOUSE	Mcm5	DNA replication licensing factor MCM5			1.4297	0.138193	-0.379999	-1.50644	11.829	11.3494	11.3463	11.6172	11.7235	11.5001	11.2696	11.4228	11.2687	10.7625
Color2 [A=255, R=169, G=169, B=169]	1	4		P49722	P49722	PSA2_MOUSE	Psma2	Proteasome subunit alpha type-2			0.715772	0.335893	0.281984	0.945947	14.8274	14.4949	14.0993	14.5736	13.884	14.0574	14.7792	14.7052	14.3807	14.554
Color2 [A=255, R=169, G=169, B=169]	1	4		P49769	P49769	PSN1_MOUSE	Psen1	Presenilin-1			0.846647	0.240495	0.400869	1.15739	10.0653	10.7219	10.5262	10.1382	10.5416	9.55638	10.4725	10.7831	11.0081	10.3728
Color2 [A=255, R=169, G=169, B=169]	1	4		P49813	P49813	TMOD1_MOUSE	Tmod1	Tropomodulin-1			1.03391	0.162162	-0.530851	-1.40478	10.4901	9.76191	10.2534	9.75964	10.1641	10.0075	8.88222	10.2188	9.82923	9.23747
Color2 [A=255, R=169, G=169, B=169]	1	4		P49891	P49891	ST1E1_MOUSE	Sult1e1	Sulfotransferase 1E1			0.952278	0.168463	0.610107	1.38264	13.3297	14.863	13.5056	13.7737	13.6905	12.9971	14.3429	14.4022	14.5411	13.9274
Color2 [A=255, R=169, G=169, B=169]	1	4		P49935	P49935	CATH_MOUSE	Ctsh	Pro-cathepsin H			1.16079	0.172442	-0.390152	-1.36471	14.7127	14.0622	14.8212	14.4726	14.4337	14.9093	13.995	13.9463	14.4369	14.3355
Color2 [A=255, R=169, G=169, B=169]	1	4		P49962	P49962	SRP09_MOUSE	Srp9	Signal recognition particle 9 kDa protein			1.65173	0.132552	0.335027	1.53285	12.3947	12.4012	12.0211	12.0914	12.0104	12.1908	12.6204	12.3762	12.7433	12.34
Color2 [A=255, R=169, G=169, B=169]	1	4		P50096	P50096	IMDH1_MOUSE	Impdh1	Inosine-5'-monophosphate dehydrogenase 1			1.52217	0.0710501	-0.820755	-1.99335	10.9518	10.6873	10.796	10.2321	11.1957	11.2076	9.33753	9.76908	10.8245	10.1663
Color2 [A=255, R=169, G=169, B=169]	1	4		P50136	P50136	ODBA_MOUSE	Bckdha	2-oxoisovalerate dehydrogenase subunit alpha, mitochondrial			0.96699	0.164038	0.612882	1.39731	14.3419	15.5828	15.2218	15.0526	14.0958	14.0388	15.0678	15.4527	15.4367	15.3834
Color2 [A=255, R=169, G=169, B=169]	1	4		P50171	P50171	DHB8_MOUSE	Hsd17b8	(3R)-3-hydroxyacyl-CoA dehydrogenase			0.756997	0.281199	0.366033	1.0581	14.5034	15.2869	15.1071	14.7077	14.1217	14.2622	14.8321	14.946	15.1142	15.2312
Color2 [A=255, R=169, G=169, B=169]	1	4		P50172	P50172	DHI1_MOUSE	Hsd11b1	Corticosteroid 11-beta-dehydrogenase isozyme 1			0.0465902	0.931399	0.0359093	0.0964975	16.131	17.0672	16.9072	16.8756	16.0208	15.8803	16.3745	16.5468	16.4758	16.6679
Color2 [A=255, R=169, G=169, B=169]	1	4		P50247	P50247	SAHH_MOUSE	Ahcy	Adenosylhomocysteinase			0.729897	0.267692	0.44143	1.08907	18.077	19.0665	18.7935	18.4733	17.8027	17.6893	18.3177	18.9289	18.9128	18.8746
Color2 [A=255, R=169, G=169, B=169]	1	4		P50285	P50285	FMO1_MOUSE	Fmo1	Dimethylaniline monooxygenase [N-oxide-forming] 1			1.52547	0.0688356	0.882915	2.03093	14.8579	16.0433	15.3532	15.4668	14.7204	14.1961	16.1571	15.9643	15.8713	15.9641
Color2 [A=255, R=169, G=169, B=169]	1	4		P50295	P50295	ARY2_MOUSE	Nat2	Arylamine N-acetyltransferase 2			1.06994	0.222991	0.311149	1.20403	13.8998	14.114	13.6264	13.683	13.4172	13.44	13.81	13.8901	14.0805	14.251
Color2 [A=255, R=169, G=169, B=169]	1	4		P50396	P50396	GDIA_MOUSE	Gdi1	Rab GDP dissociation inhibitor alpha			0.419849	0.646543	0.09491	0.469337	14.0463	14.24	14.3445	14.2641	14.0511	14.1042	14.129	14.0638	14.434	14.453
Color2 [A=255, R=255, G=128, B=128]	1	4		P50427	P50427	STS_MOUSE	Sts	Steryl-sulfatase	+	Lal-/- + Lanifibranor_Lal-/- + vechicle	3.54409	0.0268308	0.559342	2.92059	15.1159	14.9937	14.8224	14.9292	14.676	14.7171	15.3495	15.5049	15.3876	15.4982
Color2 [A=255, R=169, G=169, B=169]	1	4		P50428	P50428	ARSA_MOUSE	Arsa	Arylsulfatase A			0.0284422	0.958714	0.0212029	0.0591675	9.93016	10.4592	9.99227	10.9366	10.7858	10.8438	10.163	10.3209	10.752	10.8142
Color2 [A=255, R=169, G=169, B=169]	1	4		P50429	P50429	ARSB_MOUSE	Arsb	Arylsulfatase B			0.236802	0.710149	-0.120642	-0.390403	13.8623	13.0791	13.6281	13.9439	13.6076	13.5914	13.1447	13.2758	13.9302	13.6416
Color2 [A=255, R=169, G=169, B=169]	1	4		P50431	P50431	GLYC_MOUSE	Shmt1	Serine hydroxymethyltransferase, cytosolic			0.743801	0.261566	0.443872	1.10295	14.798	15.7863	15.7414	15.5606	14.6533	14.5519	15.3905	15.6069	15.6462	15.8595
Color2 [A=255, R=169, G=169, B=169]	1	4		P50446	Q8BGZ7;Q9Z331;P50446	K2C6A_MOUSE	Krt6a	Keratin, type II cytoskeletal 6A			0.687425	0.207365	1.30266	1.24653	13.3653	12.0785	12.698	13.6085	11.6448	12.029	17.0925	12.9232	13.0468	12.4308
Color2 [A=255, R=255, G=128, B=128]	1	4		P50462	P50462	CSRP3_MOUSE	Csrp3	Cysteine and glycine-rich protein 3	+	Lal-/- + Lanifibranor_Lal-/- + vechicle	2.76122	0.0137079	1.43081	3.48655	12.2611	12.7754	12.172	11.8378	11.0335	11.7604	13.4491	13.1202	13.4098	13.6375
Color2 [A=255, R=169, G=169, B=169]	1	4		P50516	P50516	VATA_MOUSE	Atp6v1a	V-type proton ATPase catalytic subunit A			1.2422	0.254954	-0.22615	-1.12008	16.8522	16.3679	16.5973	16.5017	16.3982	16.5022	16.1287	16.4075	16.3471	16.3585
Color2 [A=255, R=255, G=128, B=128]	1	4		P50518	P50518;Q9D593	VATE1_MOUSE	Atp6v1e1	V-type proton ATPase subunit E 1	+	Lal-/- + Lanifibranor_Lal-/- + vechicle	2.2519	0.0439712	-0.710214	-2.45553	16.0098	15.5448	16.1918	15.815	16.0445	15.9634	14.7289	15.2199	15.6602	15.2631
Color2 [A=255, R=169, G=169, B=169]	1	4		P50543	P50543	S10AB_MOUSE	S100a11	Protein S100-A11			0.0702922	0.882112	-0.115707	-0.166575	11.626	11.6665	11.6914	11.5939	12.3376	12.4095	13.7811	10.4533	11.257	11.5957
Color2 [A=255, R=255, G=128, B=128]	1	4		P50544	P50544	ACADV_MOUSE	Acadvl	Very long-chain specific acyl-CoA dehydrogenase, mitochondrial	+	Lal-/- + Lanifibranor_Lal-/- + vechicle	2.66499	0.0191407	1.14253	3.19837	15.7061	16.4873	16.0683	15.7154	15.3895	15.0632	16.8445	17.0026	16.809	16.8672
Color2 [A=255, R=169, G=169, B=169]	1	4		P50580	P50580	PA2G4_MOUSE	Pa2g4	Proliferation-associated protein 2G4			0.0294515	0.970451	-0.00903193	-0.0437606	15.4465	15.6106	15.6927	15.417	15.458	15.3878	15.2754	15.4227	15.7953	15.4788
Color2 [A=255, R=169, G=169, B=169]	1	4		P50608	P50608	FMOD_MOUSE	Fmod	Fibromodulin			1.2169	0.0737525	-1.84075	-1.95064	11.768	10.1056	11.6723	11.5958	13.1318	12.9277	10.8209	7.66556	11.1883	10.4297
Color2 [A=255, R=169, G=169, B=169]	1	4		P50637	P50637	TSPO_MOUSE	Tspo	Translocator protein			1.05255	0.0912043	2.24883	1.78434	13.4088	11.3237	10.7517	10.7112	8.51144	7.35773	13.2403	13.2725	11.1686	12.6903
Color2 [A=255, R=169, G=169, B=169]	1	4		P51125	P51125	ICAL_MOUSE	Cast	Calpastatin			0.544521	0.386221	-0.339228	-0.855898	14.021	14.3429	14.5192	14.0596	15.0278	14.6667	13.9954	13.3529	14.6276	14.4253
Color2 [A=255, R=169, G=169, B=169]	1	4		P51150	P51150	RAB7A_MOUSE	Rab7a	Ras-related protein Rab-7a			1.43671	0.119065	-0.450714	-1.61064	18.1173	17.5276	17.8152	17.5185	17.8372	18.2618	17.0612	17.4658	17.6087	17.4465
Color2 [A=255, R=169, G=169, B=169]	1	4		P51163	P51163	HEM4_MOUSE	Uros	Uroporphyrinogen-III synthase			0.100352	0.87495	-0.0515302	-0.177349	10.7732	10.677	11.2999	10.5827	11.094	10.6839	10.4451	10.9516	11.1577	10.6466
Color2 [A=255, R=255, G=128, B=128]	1	4		P51174	P51174	ACADL_MOUSE	Acadl	Long-chain specific acyl-CoA dehydrogenase, mitochondrial	+	Lal-/- + Lanifibranor_Lal-/- + vechicle	2.9619	0.0161391	1.01184	3.33339	16.6784	17.2266	17.1759	16.7512	16.3407	16.3259	17.691	17.883	17.6541	17.8183
Color2 [A=255, R=169, G=169, B=169]	1	4		P51175	P51175	PPOX_MOUSE	Ppox	Protoporphyrinogen oxidase			0.520124	0.410617	0.312599	0.815571	11.8945	12.5831	12.1801	12.6526	11.5888	11.7087	11.954	12.7383	12.1553	12.808
Color2 [A=255, R=169, G=169, B=169]	1	4		P51410	P51410	RL9_MOUSE	Rpl9	60S ribosomal protein L9			0.280306	0.665989	-0.134663	-0.445399	17.1538	17.3979	16.9583	17.3485	17.0308	16.9581	16.7611	16.6805	16.9262	17.6584
Color2 [A=255, R=169, G=169, B=169]	1	4		P51432	P51432	PLCB3_MOUSE	Plcb3	1-phosphatidylinositol 4,5-bisphosphate phosphodiesterase beta-3			1.69623	0.068785	-0.692079	-2.03985	11.878	11.3798	11.8647	11.9281	12.072	11.8717	10.368	11.2866	11.5221	11.3844
Color2 [A=255, R=255, G=128, B=128]	1	4		P51437	P51437	CAMP_MOUSE	Camp	Cathelicidin antimicrobial peptide	+	Lal-/- + Lanifibranor_Lal-/- + vechicle	1.87064	0.0370132	-1.60524	-2.63767	14.9155	12.9727	13.6475	13.6733	14.4066	14.3779	11.6619	11.9844	13.7322	12.1963
Color2 [A=255, R=169, G=169, B=169]	1	4		P51569	P51569	AGAL_MOUSE	Gla	Alpha-galactosidase A			1.51145	0.0751514	-0.745932	-1.93724	13.9381	13.9338	14.6202	14.4405	14.5363	14.7989	12.9902	13.3631	14.0357	14.1392
Color2 [A=255, R=169, G=169, B=169]	1	4		P51655	P51655	GPC4_MOUSE	Gpc4	Glypican-4			0.824835	0.258103	-0.36715	-1.11129	11.0741	11.7641	11.7467	11.5534	11.6199	11.9442	11.571	11.5464	11.2518	10.6304
Color2 [A=255, R=255, G=128, B=128]	1	4		P51658	P51658	DHB2_MOUSE	Hsd17b2	Estradiol 17-beta-dehydrogenase 2	+	Lal-/- + Lanifibranor_Lal-/- + vechicle	2.14872	0.0495434	0.680257	2.34922	13.241	13.5296	13.2724	13.555	13.0889	12.5802	13.9131	14.0675	13.7641	13.821
Color2 [A=255, R=255, G=128, B=128]	1	4		P51660	P51660	DHB4_MOUSE	Hsd17b4	Peroxisomal multifunctional enzyme type 2	+	Lal-/- + Lanifibranor_Lal-/- + vechicle	4.5407	0.00211765	1.52677	5.44933	15.9945	16.6086	16.3878	16.0849	15.8951	15.6269	17.6668	17.61	17.5788	17.6502
Color2 [A=255, R=169, G=169, B=169]	1	4		P51807	P51807	DYLT1_MOUSE	Dynlt1	Dynein light chain Tctex-type 1			1.05215	0.110534	-1.12683	-1.65325	10.6857	10.395	11.3888	10.9697	11.3704	11.9247	10.0202	8.17649	10.726	11.0595
Color2 [A=255, R=169, G=169, B=169]	1	4		P51855	P51855	GSHB_MOUSE	Gss	Glutathione synthetase			0.375829	0.523255	-0.25719	-0.637936	14.3535	15.0862	14.9873	15.2205	14.6296	14.281	13.7935	14.3333	15.123	14.7602
Color2 [A=255, R=169, G=169, B=169]	1	4		P51859	P51859	HDGF_MOUSE	Hdgf	Hepatoma-derived growth factor			0.620813	0.466584	0.169849	0.726991	14.9409	14.9051	14.8955	14.6887	14.613	14.728	15.2752	14.5847	14.9405	15.0598
Color2 [A=255, R=169, G=169, B=169]	1	4		P51863	P51863	VA0D1_MOUSE	Atp6v0d1	V-type proton ATPase subunit d 1			0.415961	0.59568	-0.128143	-0.536027	16.8463	16.2475	16.5337	16.2729	16.2663	16.4711	16.1281	16.4837	16.4548	16.1795
Color2 [A=255, R=169, G=169, B=169]	1	4		P51880	P51880	FABP7_MOUSE	Fabp7	Fatty acid-binding protein, brain			0.297778	0.591835	-0.238697	-0.541281	12.5822	12.9178	14.1723	13.6648	13.1211	13.8361	12.9121	12.8602	13.1445	13.6579
Color2 [A=255, R=169, G=169, B=169]	1	4		P51881	Q3V132;P51881;P48962	ADT2_MOUSE	Slc25a5	ADP/ATP translocase 2			1.90378	0.0587474	0.677097	2.17625	17.8577	18.4504	17.9403	18.1006	17.5482	17.6196	18.7271	18.99	18.3345	18.3345
Color2 [A=255, R=169, G=169, B=169]	1	4		P51885	P51885	LUM_MOUSE	Lum	Lumican			1.13936	0.10134	-1.00594	-1.71476	16.4348	15.2537	15.8052	16.7787	17.2509	17.4004	15.2759	14.7449	15.836	16.0686
Color2 [A=255, R=169, G=169, B=169]	1	4		P51910	P51910	APOD_MOUSE	Apod	Apolipoprotein D			0.476193	0.426706	-0.340703	-0.789691	11.6965	11.3229	11.2566	10.602	11.3594	11.7216	10.5492	10.3871	11.8199	11.187
Color2 [A=255, R=169, G=169, B=169]	1	4		P51912	P51912	AAAT_MOUSE	Slc1a5	Neutral amino acid transporter B(0)			0.514386	0.338175	-0.678459	-0.941863	8.06907	10.1018	10.4147	10.1964	11.2472	10.8032	8.67744	9.26059	10.2822	9.62082
Color2 [A=255, R=169, G=169, B=169]	1	4		P51949	P51949	MAT1_MOUSE	Mnat1	CDK-activating kinase assembly factor MAT1			1.12089	0.106808	-0.931812	-1.67344	8.86422	9.82026	9.77855	8.3383	10.0329	9.46465	7.6294	8.01015	9.40035	8.76546
Color2 [A=255, R=255, G=128, B=128]	1	4		P52019	P52019	ERG1_MOUSE	Sqle	Squalene monooxygenase	+	Lal-/- + Lanifibranor_Lal-/- + vechicle	2.38731	0.0279628	1.03229	2.86909	11.4881	12.4559	12.2916	11.8972	11.1408	11.7593	12.8857	13.1028	12.6938	12.802
Color2 [A=255, R=169, G=169, B=169]	1	4		P52196	P52196	THTR_MOUSE	Tst	Thiosulfate sulfurtransferase			0.713608	0.282697	0.410045	1.05476	16.5239	17.4455	17.3327	16.999	16.2683	16.1366	16.9797	17.2316	17.2828	17.2834
Color2 [A=255, R=169, G=169, B=169]	1	4		P52293	P52293	IMA1_MOUSE	Kpna2	Importin subunit alpha-1			1.07567	0.197705	-0.359644	-1.27388	11.3884	11.6455	11.6047	11.5314	11.6171	11.244	10.7427	10.8506	11.5966	11.3922
Color2 [A=255, R=169, G=169, B=169]	1	4		P52332	P52332	JAK1_MOUSE	Jak1	Tyrosine-protein kinase JAK1			1.79856	0.0929731	-0.42434	-1.7734	13.059	12.5429	12.7941	12.8981	12.9827	13.1785	12.3436	12.4649	12.779	12.352
Color2 [A=255, R=169, G=169, B=169]	1	4		P52430	P52430	PON1_MOUSE	Pon1	Serum paraoxonase/arylesterase 1			0.472592	0.473197	0.240212	0.716809	15.5443	16.1984	16.7044	16.135	15.8624	15.5515	16.3079	16.27	16.3763	16.004
Color2 [A=255, R=169, G=169, B=169]	1	4		P52431	P52431	DPOD1_MOUSE	Pold1	DNA polymerase delta catalytic subunit			1.54686	0.0977587	-0.498973	-1.73905	11.2141	10.7081	11.0292	11.5052	11.1578	11.001	10.1869	10.7232	10.9641	10.5401
Color2 [A=255, R=169, G=169, B=169]	1	4		P52432	P52432	RPAC1_MOUSE	Polr1c	DNA-directed RNA polymerases I and III subunit RPAC1			0.930876	0.206014	-0.434781	-1.25055	11.9247	11.1373	10.9636	11.0792	11.1931	11.1072	10.1593	10.8758	11.1133	11.0492
Color2 [A=255, R=169, G=169, B=169]	1	4		P52479	P52479	UBP10_MOUSE	Usp10	Ubiquitin carboxyl-terminal hydrolase 10			1.39216	0.0928096	0.650029	1.77431	12.777	13.3931	12.8224	12.9134	11.963	12.2517	13.2065	13.2114	13.4059	13.5233
Color2 [A=255, R=255, G=128, B=128]	1	4		P52480	P52480	KPYM_MOUSE	Pkm	Pyruvate kinase PKM	+	Lal-/- + Lanifibranor_Lal-/- + vechicle	2.09861	0.0415037	-0.850783	-2.48454	18.6248	17.6689	18.1882	17.9756	18.5518	18.5971	17.0389	17.4697	17.865	17.2943
Color2 [A=255, R=169, G=169, B=169]	1	4		P52483;Q91W82	P52483;Q91W82	UB2E2_MOUSE;UB2E3_MOUSE	Ube2e2;Ube2e3	Ubiquitin-conjugating enzyme E2 E3			0.01708	0.976381	0.0111187	0.0344365	10.622	10.4102	9.59151	9.7173	10.1813	9.86171	9.93919	10.2944	10.1984	9.86858
Color2 [A=255, R=169, G=169, B=169]	1	4		P52503	P52503	NDUS6_MOUSE	Ndufs6	NADH dehydrogenase [ubiquinone] iron-sulfur protein 6, mitochondrial			1.61389	0.0854444	0.541689	1.83241	13.2358	14.1348	13.8588	13.3368	13.6385	13.441	14.2956	13.8601	14.0828	14.3587
Color2 [A=255, R=169, G=169, B=169]	1	4		P52623	Q99PM9;P52623	UCK1_MOUSE	Uck1	Uridine-cytidine kinase 1			0.488697	0.364118	0.599372	0.893198	12.3113	9.81007	9.93548	9.89115	10.3283	10.5216	11.9997	11.3037	10.1833	10.7761
Color2 [A=255, R=169, G=169, B=169]	1	4		P52624	P52624	UPP1_MOUSE	Upp1	Uridine phosphorylase 1			0.569699	0.320475	0.545361	0.97471	7.51852	7.65155	7.80775	8.60782	8.32553	8.25105	7.53026	8.84635	9.87128	8.04171
Color2 [A=255, R=169, G=169, B=169]	1	4		P52633	P52633	STAT6_MOUSE	Stat6	Signal transducer and transcription activator 6			0.793314	0.291488	-0.312075	-1.03335	12.9336	12.5378	12.5449	12.8914	12.4457	12.3885	11.7161	12.3424	12.6039	12.5839
Color2 [A=255, R=169, G=169, B=169]	1	4		P52760	P52760	RIDA_MOUSE	Rida	2-iminobutanoate/2-iminopropanoate deaminase			0.58974	0.343395	0.395051	0.932158	17.85	18.2792	18.2888	17.8193	16.8813	16.9794	18.236	17.949	17.8839	18.2432
Color2 [A=255, R=169, G=169, B=169]	1	4		P52792	P52792	HXK4_MOUSE	Gck	Hexokinase-4			0.0407556	0.933517	0.048039	0.0935104	12.707	14.1533	13.7921	13.8769	12.6932	12.8909	12.7999	12.9516	13.9107	13.9389
Color2 [A=255, R=169, G=169, B=169]	1	4		P52795	P52795	EFNB1_MOUSE	Efnb1	Ephrin-B1			0.172352	0.805884	-0.0684121	-0.267323	9.81241	10.1566	10.1281	10.4346	10.163	9.81998	10.3407	9.74455	9.9344	10.0498
Color2 [A=255, R=255, G=128, B=128]	1	4		P52825	P52825	CPT2_MOUSE	Cpt2	Carnitine O-palmitoyltransferase 2, mitochondrial	+	Lal-/- + Lanifibranor_Lal-/- + vechicle	2.81726	0.0124762	1.44345	3.55081	15.2422	16.1258	15.6676	15.5456	14.7819	14.562	16.834	16.7845	16.492	16.9467
Color2 [A=255, R=169, G=169, B=169]	1	4		P52840	P52840	ST1A1_MOUSE	Sult1a1	Sulfotransferase 1A1			0.0626044	0.896331	-0.0948917	-0.147443	16.3689	18.1431	17.5813	17.9317	16.021	16.1415	16.1369	17.2087	16.8681	17.5318
Color2 [A=255, R=169, G=169, B=169]	1	4		P52843	P50236;P52843	ST2A1_MOUSE	Sult2a1	Sulfotransferase 2A1			0.294491	0.530837	-0.654093	-0.627078	11.0861	13.4555	13.3378	12.0421	11.7855	9.71951	8.98889	11.8659	12.4554	11.6911
Color2 [A=255, R=255, G=128, B=128]	1	4		P52875	P52875	TM165_MOUSE	Tmem165	Transmembrane protein 165	+	Lal-/- + Lanifibranor_Lal-/- + vechicle	1.74621	0.0460917	-1.31876	-2.42242	12.0659	11.8003	13.2267	12.0004	12.8958	13.2191	10.364	11.009	12.1579	11.3328
Color2 [A=255, R=169, G=169, B=169]	1	4		P52912	P52912	TIA1_MOUSE	Tia1	Nucleolysin TIA-1			0.968824	0.187007	-0.47691	-1.31347	10.4226	9.74377	10.1578	10.3884	10.9788	10.6129	9.77603	9.49996	10.4335	9.91906
Color2 [A=255, R=169, G=169, B=169]	1	4		P53026	P53026	RL10A_MOUSE	Rpl10a	60S ribosomal protein L10a			0.105698	0.88472	0.038597	0.163454	15.3841	15.0908	15.5841	15.3217	15.222	15.1014	15.3307	15.2091	15.6593	15.0913
Color2 [A=255, R=169, G=169, B=169]	1	4		P53395	P53395	ODB2_MOUSE	Dbt	Lipoamide acyltransferase component of branched-chain alpha-keto acid dehydrogenase complex, mitochondrial			0.0887038	0.868635	0.0777674	0.184261	15.043	16.0653	15.9158	15.5026	15.0169	14.7178	14.8259	15.7041	15.6994	15.5893
Color2 [A=255, R=169, G=169, B=169]	1	4		P53564	P53564	CUX1_MOUSE	Cux1	Homeobox protein cut-like 1			0.790148	0.191093	-0.836851	-1.30065	8.06586	7.19124	8.51602	7.61763	8.81986	7.46792	8.30073	7.76507	6.41763	5.95485
Color2 [A=255, R=169, G=169, B=169]	1	4		P53569	P53569	CEBPZ_MOUSE	Cebpz	CCAAT/enhancer-binding protein zeta			0.834375	0.244632	-0.400215	-1.14728	11.2	10.599	10.9877	10.1134	11.0509	10.8213	10.0395	10.6905	10.7439	10.1067
Color2 [A=255, R=169, G=169, B=169]	1	4		P53612	P53612	PGTB2_MOUSE	Rabggtb	Geranylgeranyl transferase type-2 subunit beta			0.555274	0.447983	-0.214855	-0.754459	13.6767	12.9154	13.1704	12.8279	13.1562	13.1891	12.7748	12.9282	13.3255	12.736
Color2 [A=255, R=169, G=169, B=169]	1	4		P53657	P53657	KPYR_MOUSE	Pklr	Pyruvate kinase PKLR			0.49695	0.415981	-0.332953	-0.806233	14.0684	15.1191	14.4441	15.1965	14.3385	13.7753	13.7951	14.0316	14.3465	14.4563
Color2 [A=255, R=169, G=169, B=169]	1	4		P53690	P53690	MMP14_MOUSE	Mmp14	Matrix metalloproteinase-14			0.940143	0.156301	-0.745777	-1.43015	10.3448	10.4701	10.9769	10.5518	10.904	11.2517	8.64833	10.8844	10.4365	10.0472
Color2 [A=255, R=169, G=169, B=169]	1	4		P53702	P53702	CCHL_MOUSE	Hccs	Holocytochrome c-type synthase			0.366268	0.570922	0.181972	0.570317	11.3171	11.7354	10.8855	11.3546	10.9306	10.7339	11.2013	11.1035	11.3429	11.7182
Color2 [A=255, R=255, G=128, B=128]	1	4		P53798	P53798	FDFT_MOUSE	Fdft1	Squalene synthase	+	Lal-/- + Lanifibranor_Lal-/- + vechicle	2.29221	0.0306885	1.03913	2.79223	11.9832	13.1409	12.6996	12.3494	12.0956	11.6579	13.3387	13.3565	13.3823	13.3634
Color2 [A=255, R=255, G=128, B=128]	1	4		P53808	P53808	PPCT_MOUSE	Pctp	Phosphatidylcholine transfer protein	+	Lal-/- + Lanifibranor_Lal-/- + vechicle	3.08286	0.0106154	1.22638	3.64974	12.5723	12.7805	12.6428	12.502	12.236	11.6081	13.5856	13.6875	13.309	13.8845
Color2 [A=255, R=169, G=169, B=169]	1	4		P53810	P53810	PIPNA_MOUSE	Pitpna	Phosphatidylinositol transfer protein alpha isoform			1.3052	0.170017	-0.340303	-1.37674	15.1852	14.6113	14.8313	14.6002	14.8721	15.0429	14.2761	14.7554	14.6435	14.3924
Color2 [A=255, R=169, G=169, B=169]	1	4		P53811	P53811	PIPNB_MOUSE	Pitpnb	Phosphatidylinositol transfer protein beta isoform			0.859963	0.36077	0.198057	0.899401	13.7833	14.214	14.0953	14.0298	13.9082	13.6151	14.0903	14.0008	14.2395	14.2254
Color2 [A=255, R=169, G=169, B=169]	1	4		P53986	P53986	MOT1_MOUSE	Slc16a1	Monocarboxylate transporter 1			1.93864	0.0617976	0.610816	2.1258	13.6485	14.1096	13.9945	13.9276	14.0064	13.3647	14.3004	14.1051	14.6304	14.7749
Color2 [A=255, R=169, G=169, B=169]	1	4		P53994	P53994;P59279	RAB2A_MOUSE	Rab2a	Ras-related protein Rab-2A			0.277768	0.774217	0.0584069	0.309961	15.4831	15.8168	15.4166	15.5896	15.4748	15.4773	15.4419	15.6165	15.609	15.7384
Color2 [A=255, R=255, G=128, B=128]	1	4		P53995	P53995	APC1_MOUSE	Anapc1	Anaphase-promoting complex subunit 1	+	Lal-/- + Lanifibranor_Lal-/- + vechicle	2.46071	0.0230828	-1.2385	-3.07745	9.06751	9.40233	9.63138	9.78708	10.0022	9.90062	8.48485	7.78419	8.08727	9.21707
Color2 [A=255, R=169, G=169, B=169]	1	4		P53996	P53996	CNBP_MOUSE	Cnbp	Cellular nucleic acid-binding protein			0.0473438	0.931227	0.0357451	0.0974589	11.0229	11.1957	11.4781	10.3979	10.9865	11.5503	11.4582	11.4285	10.5799	11.0973
Color2 [A=255, R=169, G=169, B=169]	1	4		P54071	P54071	IDHP_MOUSE	Idh2	Isocitrate dehydrogenase [NADP], mitochondrial			0.18499	0.732297	0.158115	0.360353	15.693	17.0382	16.883	16.7825	15.7652	15.8493	16.1602	16.4862	16.4806	16.8462
Color2 [A=255, R=169, G=169, B=169]	1	4		P54103	P54103	DNJC2_MOUSE	Dnajc2	DnaJ homolog subfamily C member 2			0.864915	0.494733	-0.115545	-0.680443	12.4484	12.5657	12.8084	12.5798	12.597	12.5314	12.489	12.4023	12.5866	12.4137
Color2 [A=255, R=169, G=169, B=169]	1	4		P54116	P54116	STOM_MOUSE	Stom	Stomatin			1.01831	0.169382	-0.513186	-1.37967	14.9381	14.0231	14.5684	14.4603	15.2345	14.8797	13.7702	14.0514	14.7503	14.1114
Color2 [A=255, R=169, G=169, B=169]	1	4		P54227	P54227	STMN1_MOUSE	Stmn1	Stathmin			0.58539	0.322575	-0.48685	-0.970962	14.7982	13.2888	14.0965	13.636	15.0896	14.7166	13.9311	13.4057	14.3224	13.4772
Color2 [A=255, R=169, G=169, B=169]	1	4		P54276	P54276	MSH6_MOUSE	Msh6	DNA mismatch repair protein Msh6			0.431077	0.475053	-0.288206	-0.713671	9.71737	9.08712	9.26694	9.23668	9.68605	9.24909	9.70549	8.09917	9.22216	9.31585
Color2 [A=255, R=169, G=169, B=169]	1	4		P54310	P54310	LIPS_MOUSE	Lipe	Hormone-sensitive lipase			0.381329	0.493045	0.333896	0.682913	9.49956	10.4808	10.3791	9.2994	9.69417	9.09148	9.21144	10.6881	9.95471	10.4443
Color2 [A=255, R=169, G=169, B=169]	1	4		P54320	P54320	ELN_MOUSE	Eln	Elastin			0.564888	0.308196	-0.659387	-1.00004	13.1247	9.99517	11.3786	10.9525	11.8421	11.8732	10.34	11.2773	10.7236	11.1324
Color2 [A=255, R=169, G=169, B=169]	1	4		P54726	P54726	RD23A_MOUSE	Rad23a	UV excision repair protein RAD23 homolog A			0.329109	0.571498	0.225854	0.569007	13.4606	12.217	13.0529	12.4715	13.1124	13.0711	13.6705	13.2036	13.0629	12.5566
Color2 [A=255, R=169, G=169, B=169]	1	4		P54728	P54728;P54726	RD23B_MOUSE	Rad23b	UV excision repair protein RAD23 homolog B			0.96253	0.154215	0.711141	1.43849	14.6071	13.782	13.9262	12.9397	14.0077	13.7214	15.3658	14.8599	14.1969	13.7447
Color2 [A=255, R=169, G=169, B=169]	1	4		P54729	P54729	NUB1_MOUSE	Nub1	NEDD8 ultimate buster 1			0.7476	0.270817	-0.40603	-1.0812	11.2823	12.3893	12.3774	11.9947	12.0448	12.0259	11.0441	11.4231	11.9781	12.0069
Color2 [A=255, R=169, G=169, B=169]	1	4		P54731	P54731	FAF1_MOUSE	Faf1	FAS-associated factor 1			1.02334	0.192203	-0.410744	-1.2965	11.5349	11.5187	11.5903	11.1819	11.6115	10.7878	11.0469	10.453	11.268	11.0726
Color2 [A=255, R=169, G=169, B=169]	1	4		P54751	P54751	SIA4A_MOUSE	St3gal1	CMP-N-acetylneuraminate-beta-galactosamide-alpha-2,3-sialyltransferase 1			0.5514	0.333901	-0.533036	-0.95016	10.3381	10.6522	10.2605	10.2821	10.1291	10.6116	8.44025	9.49651	11.0596	10.3873
Color2 [A=255, R=169, G=169, B=169]	1	4		P54775	P54775	PRS6B_MOUSE	Psmc4	26S proteasome regulatory subunit 6B			0.104883	0.866683	0.0563192	0.187702	13.8241	14.4498	14.288	14.4569	14.3589	14.1554	13.7389	14.3398	14.6322	14.5365
Color2 [A=255, R=169, G=169, B=169]	1	4		P54797	P54797	TNG2_MOUSE	Tango2	Transport and Golgi organization 2 homolog			0.190172	0.729189	-0.154601	-0.365148	11.8552	13.0139	12.8724	12.8446	12.404	11.911	11.8412	11.9757	12.7552	12.7435
Color2 [A=255, R=169, G=169, B=169]	1	4		P54818	P54818	GALC_MOUSE	Galc	Galactocerebrosidase			1.31164	0.104759	-0.617354	-1.68717	11.8654	12.3719	12.9292	12.7605	12.6651	12.7099	11.3033	11.8827	12.2793	12.2667
Color2 [A=255, R=169, G=169, B=169]	1	4		P54822	P54822	PUR8_MOUSE	Adsl	Adenylosuccinate lyase			0.641503	0.458987	0.170067	0.738278	14.3818	14.2481	14.4142	13.915	14.2009	13.9982	14.1287	14.2866	14.4344	14.6027
Color2 [A=255, R=169, G=169, B=169]	1	4		P54823	P54823	DDX6_MOUSE	Ddx6	Probable ATP-dependent RNA helicase DDX6			1.71102	0.197379	-0.226656	-1.27502	14.1895	14.3067	14.2797	14.2545	14.301	14.3259	13.8725	13.9273	14.2799	14.1185
Color2 [A=255, R=169, G=169, B=169]	1	4		P54841	P54841	MAFB_MOUSE	Mafb	Transcription factor MafB			1.49877	0.0599617	-1.21491	-2.14036	9.61735	9.2659	10.1204	9.583	11.0255	10.6996	8.27565	8.17432	9.83394	9.06426
Color2 [A=255, R=255, G=128, B=128]	1	4		P54869	P54869	HMCS2_MOUSE	Hmgcs2	Hydroxymethylglutaryl-CoA synthase, mitochondrial	+	Lal-/- + Lanifibranor_Lal-/- + vechicle	3.25015	0.0084898	1.4634	4.00672	18.2855	19.1096	18.6063	18.5236	18.1016	17.5834	19.962	19.8365	19.7517	19.7767
Color2 [A=255, R=169, G=169, B=169]	1	4		P54923	P54923	ADPRH_MOUSE	Adprh	[Protein ADP-ribosylarginine] hydrolase			1.46279	0.0760417	-0.794885	-1.92767	14.5967	14.1346	14.7829	14.6223	15.2537	15.2763	13.3734	13.7924	14.6989	14.0669
Color2 [A=255, R=169, G=169, B=169]	1	4		P54987	P54987	IRG1_MOUSE	Acod1	Cis-aconitate decarboxylase			1.58443	0.0512994	-1.51692	-2.31022	12.1965	12.524	13.2418	11.4732	11.4298	12.7037	9.81215	12.1559	10.9687	10.0415
Color2 [A=255, R=255, G=128, B=128]	1	4		P55050	P55050	FABPI_MOUSE	Fabp2	Fatty acid-binding protein, intestinal	+	Lal-/- + Lanifibranor_Lal-/- + vechicle	2.70435	0.0138065	1.51804	3.4771	13.4017	14.0711	14.1455	13.2015	13.0728	12.5998	15.4266	14.8068	14.5808	14.9196
Color2 [A=255, R=169, G=169, B=169]	1	4		P55065	P55065	PLTP_MOUSE	Pltp	Phospholipid transfer protein			0.34183	0.523556	0.339864	0.637591	12.1094	10.0258	10.5026	10.1592	10.8215	10.4854	10.3543	11.4139	11.4178	10.9094
Color2 [A=255, R=255, G=128, B=128]	1	4		P55096	P55096	ABCD3_MOUSE	Abcd3	ATP-binding cassette sub-family D member 3	+	Lal-/- + Lanifibranor_Lal-/- + vechicle	3.53858	0.00459259	2.15745	4.75567	14.6536	15.972	15.448	15.5353	14.5437	14.2904	17.2717	17.2473	16.9142	17.492
Color2 [A=255, R=169, G=169, B=169]	1	4		P55097	P55097	CATK_MOUSE	Ctsk	Cathepsin K			0.771554	0.177101	-1.26199	-1.34948	11.8892	11.4226	12.273	12.7063	13.1343	12.7313	8.31886	11.2393	12.0919	12.7398
Color2 [A=255, R=169, G=169, B=169]	1	4		P55098	P55098	PEX2_MOUSE	Pex2	Peroxisome biogenesis factor 2			0.716522	0.231214	0.691959	1.18141	8.70129	10.5929	11.0498	10.8233	9.59478	9.56634	10.7375	11.2118	10.3502	10.6873
Color2 [A=255, R=169, G=169, B=169]	1	4		P55194	P55194	3BP1_MOUSE	Sh3bp1	SH3 domain-binding protein 1			1.36278	0.114918	-0.513526	-1.63424	12.2309	11.4265	11.5845	11.5852	12.2433	12.0317	11.5737	11.0055	11.5544	11.2136
Color2 [A=255, R=169, G=169, B=169]	1	4		P55258	P55258;P61028	RAB8A_MOUSE	Rab8a	Ras-related protein Rab-8A			1.11645	0.25338	-0.251113	-1.12351	14.3877	14.0349	14.3462	14.6309	14.3576	14.5386	13.9305	14.1572	14.3366	14.1018
Color2 [A=255, R=169, G=169, B=169]	1	4		P55264	P55264	ADK_MOUSE	Adk	Adenosine kinase			0.066911	0.910516	0.0421931	0.129004	17.8169	18.6298	18.3794	18.0879	17.8047	17.757	17.6973	18.0541	18.5142	18.2203
Color2 [A=255, R=169, G=169, B=169]	1	4		P55284	P55284	CADH5_MOUSE	Cdh5	Cadherin-5			0.207825	0.734949	-0.115861	-0.35709	11.2392	10.7594	11.3947	10.7229	11.185	11.6275	10.9899	11.0378	11.4712	10.6567
Color2 [A=255, R=169, G=169, B=169]	1	4		P55292	P55292	DSC2_MOUSE	Dsc2	Desmocollin-2			1.35375	0.0816049	0.863565	1.86811	10.2706	11.4927	11.02	11.0954	10.0199	9.70707	11.2978	11.4676	11.4526	11.64
Color2 [A=255, R=169, G=169, B=169]	1	4		P55302	P55302	AMRP_MOUSE	Lrpap1	Alpha-2-macroglobulin receptor-associated protein			0.771575	0.316862	-0.280661	-0.98225	13.0726	13.3269	13.65	13.5556	13.7851	13.57	13.0417	12.8238	13.4707	13.5146
Color2 [A=255, R=169, G=169, B=169]	1	4		P55772	P55772	ENTP1_MOUSE	Entpd1	Ectonucleoside triphosphate diphosphohydrolase 1			1.44155	0.0746472	-0.855224	-1.94252	13.7808	12.4743	13.4344	13.7747	14.0612	13.9702	12.116	12.8843	13.0425	12.8667
Color2 [A=255, R=169, G=169, B=169]	1	4		P55821	P55821	STMN2_MOUSE	Stmn2	Stathmin-2			1.27402	0.0665908	-2.31078	-2.06376	13.2349	12.2825	12.8264	12.3224	13.6401	13.259	8.82266	8.16497	13.0675	12.412
Color2 [A=255, R=169, G=169, B=169]	1	4		P55937	P55937	GOGA3_MOUSE	Golga3	Golgin subfamily A member 3			1.53566	0.118674	-0.411425	-1.61285	11.273	11.627	11.7926	11.4501	11.8588	11.5437	11.1137	10.8739	11.5358	11.1944
Color2 [A=255, R=169, G=169, B=169]	1	4		P56135	P56135	ATPK_MOUSE	Atp5mf	ATP synthase subunit f, mitochondrial			0.0332884	0.953613	-0.0219339	-0.0665648	16.1579	16.9712	16.9413	16.9651	16.2607	16.3665	16.1843	16.5653	16.7569	16.8476
Color2 [A=255, R=169, G=169, B=169]	1	4		P56183	P56183	RRP1_MOUSE	Rrp1	Ribosomal RNA processing protein 1 homolog A			0.372597	0.506079	0.311968	0.663287	9.17663	8.24086	8.61032	9.72371	8.78137	8.73879	9.97502	8.46184	8.86726	9.45821
Color2 [A=255, R=169, G=169, B=169]	1	4		P56212	P56212;P60840	ARP19_MOUSE	Arpp19	cAMP-regulated phosphoprotein 19			0.259213	0.648818	0.184028	0.465515	12.1278	12.951	13.0612	12.1891	12.6737	12.353	13.3719	12.0417	12.7886	12.7711
Color2 [A=255, R=169, G=169, B=169]	1	4		P56213	P56213	ALR_MOUSE	Gfer	FAD-linked sulfhydryl oxidase ALR			0.936182	0.209631	0.419737	1.24177	11.5706	12.5493	12.3241	11.8636	11.7898	11.3701	12.1193	12.3698	12.3099	12.5249
Color2 [A=255, R=169, G=169, B=169]	1	4		P56371	P56371	RAB4A_MOUSE	Rab4a	Ras-related protein Rab-4A			0.555189	0.398974	0.296022	0.834765	12.2052	12.1583	11.7084	11.492	11.122	11.1333	12.087	12.0684	11.8889	11.686
Color2 [A=255, R=169, G=169, B=169]	1	4		P56375	P56375	ACYP2_MOUSE	Acyp2	Acylphosphatase-2			1.06603	0.145211	-0.596366	-1.47416	10.8725	11.1891	11.4138	11.4029	11.8011	11.9788	10.825	10.0498	11.2192	11.2926
Color2 [A=255, R=169, G=169, B=169]	1	4		P56376	P56376	ACYP1_MOUSE	Acyp1	Acylphosphatase-1			0.178575	0.734885	0.169098	0.357032	11.0141	12.4214	11.8286	12.3838	11.8038	12.0088	11.5923	11.5038	12.27	12.9506
Color2 [A=255, R=169, G=169, B=169]	1	4		P56379	P56379	ATP68_MOUSE	Atp5mj	ATP synthase subunit ATP5MJ, mitochondrial			1.47922	0.10244	0.504383	1.70213	15.2575	15.6606	15.7053	15.0329	15.172	14.9343	16.0518	15.9972	15.4815	15.6621
Color2 [A=255, R=169, G=169, B=169]	1	4		P56380	P56380	AP4A_MOUSE	Nudt2	Bis(5'-nucleosyl)-tetraphosphatase [asymmetrical]			0.219455	0.698124	0.161797	0.405371	11.0664	12.077	11.9522	11.8137	11.1963	11.3071	11.2677	11.415	11.8231	12.4166
Color2 [A=255, R=169, G=169, B=169]	1	4		P56382	P56382	ATP5E_MOUSE	Atp5f1e	ATP synthase subunit epsilon, mitochondrial			1.0726	0.0939199	1.72804	1.76679	16.2612	14.7145	14.8735	12.0563	13.9179	13.2806	16.8796	16.9433	15.3128	14.5125
Color2 [A=255, R=169, G=169, B=169]	1	4		P56389	P56389	CDD_MOUSE	Cda	Cytidine deaminase			0.960137	0.188719	0.477765	1.30723	11.3288	11.8626	12.1488	11.8288	12.0573	11.0925	11.6404	12.2347	12.5792	12.336
Color2 [A=255, R=169, G=169, B=169]	1	4		P56391	P56391	CX6B1_MOUSE	Cox6b1	Cytochrome c oxidase subunit 6B1			0.739955	0.237916	0.571818	1.16406	13.7905	15.7342	14.6578	14.7581	14.1159	14.2587	14.57	15.015	15.2417	15.6707
Color2 [A=255, R=169, G=169, B=169]	1	4		P56392	P56392	CX7A1_MOUSE	Cox7a1	Cytochrome c oxidase subunit 7A1, mitochondrial			0.901574	0.17098	0.689954	1.37104	10.3972	12.4913	12.0399	11.7089	11.9694	11.005	12.0551	12.3284	12.1604	12.6237
Color2 [A=255, R=169, G=169, B=169]	1	4		P56394	P56394	COX17_MOUSE	Cox17	Cytochrome c oxidase copper chaperone			0.388545	0.469674	0.421312	0.722292	10.8123	12.4656	12.0228	10.7112	11.3268	11.2945	12.7002	10.6978	12.1337	11.909
Color2 [A=255, R=255, G=128, B=128]	1	4		P56395	P56395	CYB5_MOUSE	Cyb5a	Cytochrome b5	+	Lal-/- + Lanifibranor_Lal-/- + vechicle	2.01827	0.0434203	0.903054	2.46145	16.9515	18.1011	17.6889	17.3683	16.8502	16.8975	18.3046	18.0757	18.0672	18.403
Color2 [A=255, R=169, G=169, B=169]	1	4		P56399	P56399	UBP5_MOUSE	Usp5	Ubiquitin carboxyl-terminal hydrolase 5			0.636109	0.465383	-0.166524	-0.728766	14.8109	14.9503	14.9771	15.0117	15.0746	14.9167	14.4367	14.6711	15.14	14.9137
Color2 [A=255, R=169, G=169, B=169]	1	4		P56400	P56400	GP1BB_MOUSE	Gp1bb	Platelet glycoprotein Ib beta chain			0.632475	0.297094	-0.491804	-1.02194	9.18019	8.35635	9.5422	8.34992	7.84571	9.29358	8.10023	8.38949	8.79733	7.79104
Color2 [A=255, R=169, G=169, B=169]	1	4		P56477	P56477	IRF5_MOUSE	Irf5	Interferon regulatory factor 5			1.08764	0.136748	-0.631001	-1.5131	11.7044	11.3511	11.2467	11.9483	12.1866	11.5091	10.4344	10.6365	11.9005	11.1354
Color2 [A=255, R=169, G=169, B=169]	1	4		P56480	P56480	ATPB_MOUSE	Atp5f1b	ATP synthase subunit beta, mitochondrial			0.307481	0.589995	0.223495	0.54397	17.67	18.9394	18.8299	18.7543	18.0775	17.962	18.0979	18.5182	18.8103	18.9563
Color2 [A=255, R=169, G=169, B=169]	1	4		P56528	P56528	CD38_MOUSE	Cd38	ADP-ribosyl cyclase/cyclic ADP-ribose hydrolase 1			0.114642	0.850788	0.0661834	0.208883	10.6961	11.6923	11.6794	11.5814	11.001	11.2551	11.4645	11.1563	11.4218	11.4923
Color2 [A=255, R=169, G=169, B=169]	1	4		P56542	P56542	DNS2A_MOUSE	Dnase2	Deoxyribonuclease-2-alpha			1.7664	0.0566149	-0.828136	-2.20115	14.9285	14.2884	15.1261	14.7596	14.875	15.2392	13.2495	14.1208	14.503	14.2919
Color2 [A=255, R=169, G=169, B=169]	1	4		P56546	P56546	CTBP2_MOUSE	Ctbp2	C-terminal-binding protein 2			0.690642	0.226158	-0.868362	-1.19341	11.2979	10.8419	11.1152	10.7316	11.224	11.7098	8.07235	11.5112	10.5976	10.9591
Color2 [A=255, R=169, G=169, B=169]	1	4		P56565	P56565	S10A1_MOUSE	S100a1	Protein S100-A1			0.226906	0.732163	-0.102398	-0.360575	11.4002	12.106	12.1596	11.3034	11.6675	11.8981	11.6853	11.6421	11.6863	11.6
Color2 [A=255, R=169, G=169, B=169]	1	4		P56593	P56593	CP2AC_MOUSE	Cyp2a12	Cytochrome P450 2A12			1.14323	0.107394	0.857075	1.66918	15.3699	16.7757	16.3778	16.2899	15.2157	14.6979	16.5805	16.7494	16.6407	16.609
Color2 [A=255, R=169, G=169, B=169]	1	4		P56654	P56654	CP237_MOUSE	Cyp2c37	Cytochrome P450 2C37			0.0148929	0.974126	0.0246376	0.037047	12.9249	14.7958	14.7013	14.5344	12.6787	12.6438	13.5582	14.1544	13.2744	13.9641
Color2 [A=255, R=169, G=169, B=169]	1	4		P56657	P56657	CP240_MOUSE	Cyp2c40	Cytochrome P450 2C40			0.409978	0.484662	0.298742	0.697942	14.5643	15.4006	15.6414	15.2267	14.4187	14.124	15.2055	14.8349	15.2641	15.4743
Color2 [A=255, R=169, G=169, B=169]	1	4		P56695	P56695	WFS1_MOUSE	Wfs1	Wolframin			1.2442	0.115356	-0.612944	-1.6309	12.8494	12.3129	13.1823	12.3265	13.4141	13.0776	11.7872	12.2435	12.702	12.2575
Color2 [A=255, R=169, G=169, B=169]	1	4		P56812	P56812	PDCD5_MOUSE	Pdcd5	Programmed cell death protein 5			0.373612	0.597734	-0.145214	-0.533876	12.9278	12.8886	12.9909	12.5966	13.3522	13.1321	13.0028	12.4193	13.0488	12.8737
Color2 [A=255, R=169, G=169, B=169]	1	4		P56873	P56873	ZNRD2_MOUSE	Znrd2	Protein ZNRD2			0.322956	0.608279	0.17039	0.520221	9.89956	10.3931	10.4459	9.47094	10.4626	10.0184	10.1995	9.98522	10.3307	10.6264
Color2 [A=255, R=169, G=169, B=169]	1	4		P56959	P56959	FUS_MOUSE	Fus	RNA-binding protein FUS			1.84902	0.0598786	-0.684332	-2.14455	14.7954	14.8572	15.0499	14.9248	15.5532	15.5187	14.1951	14.0778	14.7057	14.7501
Color2 [A=255, R=169, G=169, B=169]	1	4		P56960	P56960	EXOSX_MOUSE	Exosc10	Exosome component 10			0.155837	0.806182	-0.0804101	-0.267832	11.1458	10.7148	10.9017	10.4056	10.8015	10.9602	11.2582	10.3218	10.7478	10.6369
Color2 [A=255, R=169, G=169, B=169]	1	4		P57080	P57080	UBP25_MOUSE	Usp25	Ubiquitin carboxyl-terminal hydrolase 25			0.273002	0.604314	-0.273168	-0.525674	9.29193	10.3431	10.7101	10.3913	10.2196	9.92346	8.87078	9.55639	10.852	10.2145
Color2 [A=255, R=169, G=169, B=169]	1	4		P57716	P57716	NICA_MOUSE	Ncstn	Nicastrin			1.01996	0.237019	0.305178	1.16695	13.4957	13.0567	13.1714	12.9595	13.3993	13.1037	13.1262	13.7503	13.7596	13.3754
Color2 [A=255, R=169, G=169, B=169]	1	4		P57746	P57746	VATD_MOUSE	Atp6v1d	V-type proton ATPase subunit D			0.404282	0.590827	-0.136718	-0.542876	14.2703	14.2195	14.3231	14.3437	13.9353	13.7682	13.8813	13.7683	14.0751	14.3018
Color2 [A=255, R=169, G=169, B=169]	1	4		P57759	P57759	ERP29_MOUSE	Erp29	Endoplasmic reticulum resident protein 29			1.90069	0.0648399	-0.604563	-2.09342	16.9323	16.1932	16.6604	16.7027	17.0421	16.9775	16.0246	16.0298	16.5276	16.0051
Color2 [A=255, R=169, G=169, B=169]	1	4		P57776	P57776	EF1D_MOUSE	Eef1d	Elongation factor 1-delta			0.512942	0.50853	-0.166947	-0.659896	15.8329	16.2439	16.2612	15.9522	16.1876	15.972	15.6143	15.6653	16.183	16.1696
Color2 [A=255, R=169, G=169, B=169]	1	4		P57780	P57780	ACTN4_MOUSE	Actn4	Alpha-actinin-4			2.22599	0.0517227	-0.588081	-2.27545	16.2024	16.3475	16.3986	16.5057	16.4578	16.4338	15.3342	15.673	16.1708	16.0335
Color2 [A=255, R=169, G=169, B=169]	1	4		P57784	P57784	RU2A_MOUSE	Snrpa1	U2 small nuclear ribonucleoprotein A'			0.674395	0.526197	0.118474	0.632646	13.4043	13.3298	12.9895	13.2722	13.0483	13.0852	13.3007	13.3134	13.3427	13.27
Color2 [A=255, R=255, G=128, B=128]	1	4		P57787	P57787	MOT4_MOUSE	Slc16a3	Monocarboxylate transporter 4	+	Lal-/- + Lanifibranor_Lal-/- + vechicle	3.11432	0.008	-1.92693	-4.12937	11.5966	10.118	9.83258	10.6571	11.0596	10.5794	9.08106	8.36203	9.09469	8.31668
Color2 [A=255, R=169, G=169, B=169]	1	4		P58021	P58021	TM9S2_MOUSE	Tm9sf2	Transmembrane 9 superfamily member 2			0.145171	0.798142	0.10675	0.278696	11.3047	12.5857	11.9911	12.4174	12.1746	12.2968	11.6766	12.1612	12.5588	12.544
Color2 [A=255, R=169, G=169, B=169]	1	4		P58044	P58044	IDI1_MOUSE	Idi1	Isopentenyl-diphosphate Delta-isomerase 1			1.66494	0.0593239	0.893574	2.1582	15.4829	16.9946	16.475	16.2628	15.7447	15.5852	16.6867	17.1121	17.2018	16.9371
Color2 [A=255, R=169, G=169, B=169]	1	4		P58058	P58058	NADK_MOUSE	Nadk	NAD kinase			0.827794	0.257587	-0.366289	-1.11271	12.4567	12.262	12.6782	12.0162	12.2386	12.3414	11.6025	12.3089	12.4809	11.4711
Color2 [A=255, R=169, G=169, B=169]	1	4		P58059	P58059	RT21_MOUSE	Mrps21	28S ribosomal protein S21, mitochondrial			0.809393	0.238288	0.448706	1.16295	11.8029	12.6144	12.4837	12.4975	11.4809	11.3802	12.6293	12.4639	12.3988	12.4759
Color2 [A=255, R=169, G=169, B=169]	1	4		P58064	P58064	RT06_MOUSE	Mrps6	28S ribosomal protein S6, mitochondrial			0.697436	0.336571	0.293133	0.944903	12.5297	13.0425	12.7017	12.4642	12.623	11.8578	12.6763	12.6817	13.0019	12.9587
Color2 [A=255, R=255, G=128, B=128]	1	4		P58137	P58137	ACOT8_MOUSE	Acot8	Acyl-coenzyme A thioesterase 8	+	Lal-/- + Lanifibranor_Lal-/- + vechicle	2.89794	0.0161026	1.05632	3.3259	12.2456	12.5945	12.554	12.136	11.971	11.6727	13.5048	12.7971	13.339	13.367
Color2 [A=255, R=169, G=169, B=169]	1	4		P58158	P58158	B3GA3_MOUSE	B3gat3	Galactosylgalactosylxylosylprotein 3-beta-glucuronosyltransferase 3			0.278761	0.651695	0.152401	0.461739	11.1751	10.7932	10.9875	11.1657	10.494	10.5877	11.114	10.3737	11.3868	11.204
Color2 [A=255, R=169, G=169, B=169]	1	4		P58252	P58252	EF2_MOUSE	Eef2	Elongation factor 2			0.93647	0.335458	-0.20455	-0.947154	17.1666	17.2302	17.3406	17.2165	17.3335	17.2473	16.7443	17.0294	17.423	17.0082
Color2 [A=255, R=169, G=169, B=169]	1	4		P58281	P58281	OPA1_MOUSE	Opa1	Dynamin-like 120 kDa protein, mitochondrial			0.326862	0.652362	0.118073	0.461024	14.1508	14.6924	14.5435	14.4048	14.2208	14.0371	14.2231	14.3178	14.5827	14.715
Color2 [A=255, R=169, G=169, B=169]	1	4		P58389	P58389	PTPA_MOUSE	Ptpa	Serine/threonine-protein phosphatase 2A activator			0.118983	0.89848	-0.0267975	-0.144929	12.6781	12.8257	12.6912	12.8861	12.58	12.4887	12.7773	12.559	12.6122	12.7108
Color2 [A=255, R=169, G=169, B=169]	1	4		P58404	P58404	STRN4_MOUSE	Strn4	Striatin-4			0.0277106	0.958563	0.0233192	0.0595763	11.5565	10.8222	10.7361	10.5847	11.3078	11.3944	10.8801	11.8027	11.1093	10.5691
Color2 [A=255, R=169, G=169, B=169]	1	4		P58466	P58466	CTDS1_MOUSE	Ctdsp1	Carboxy-terminal domain RNA polymerase II polypeptide A small phosphatase 1			0.176836	0.784487	-0.0872377	-0.296318	11.2388	10.5128	11.1647	11.0606	11.1112	10.7646	11.3774	10.7835	10.7738	10.6182
Color2 [A=255, R=169, G=169, B=169]	1	4		P58501	P58501	PAXB1_MOUSE	Paxbp1	PAX3- and PAX7-binding protein 1			0.733838	0.311169	-0.314094	-0.992957	9.85372	8.81233	9.51771	9.41144	9.25156	9.40954	8.72326	9.01318	9.00829	9.50309
Color2 [A=255, R=169, G=169, B=169]	1	4		P58681	P58681	TLR7_MOUSE	Tlr7	Toll-like receptor 7			1.56997	0.0707068	-0.765675	-1.99816	10.4488	10.6352	10.7712	11.0246	10.5521	11.0672	9.05035	10.1349	10.4727	10.2787
Color2 [A=255, R=169, G=169, B=169]	1	4		P58710	P58710	GGLO_MOUSE	Gulo	L-gulonolactone oxidase			0.306033	0.608171	-0.190616	-0.520567	15.2903	16.0407	15.8082	15.7295	15.2276	14.7597	15.0349	15.0865	15.3452	15.6748
Color2 [A=255, R=169, G=169, B=169]	1	4		P58735	P58735	S26A1_MOUSE	Slc26a1	Sulfate anion transporter 1			0.179903	0.731009	0.176202	0.361952	11.9824	12.8566	12.7578	12.487	11.7737	11.0382	12.3406	12.1388	12.8776	11.945
Color2 [A=255, R=169, G=169, B=169]	1	4		P58742	P58742	AAAS_MOUSE	Aaas	Aladin			0.397662	0.628382	0.110557	0.492574	11.3908	11.0447	11.0302	11.0677	11.1617	10.9001	11.0139	11.0058	11.4005	11.4188
Color2 [A=255, R=169, G=169, B=169]	1	4		P58771	P21107;P58771	TPM1_MOUSE	Tpm1	Tropomyosin alpha-1 chain			2.03704	0.0722952	-0.46504	-1.96837	16.9567	16.6352	17.0333	16.6957	17.17	17.2596	16.4912	16.3368	16.6216	16.5237
Color2 [A=255, R=169, G=169, B=169]	1	4		P58774	P58774	TPM2_MOUSE	Tpm2	Tropomyosin beta chain			2.04629	0.0566667	-0.616788	-2.20316	12.8432	13.485	13.1802	13.5564	13.323	13.5971	12.7389	12.3327	12.8366	12.948
Color2 [A=255, R=169, G=169, B=169]	1	4		P58802	P58802	TB10A_MOUSE	Tbc1d10a	TBC1 domain family member 10A			1.35973	0.0725732	-1.10416	-1.96648	9.36798	10.7185	10.9045	10.3929	10.1122	10.0691	7.81436	9.25836	9.70654	9.84758
Color2 [A=255, R=169, G=169, B=169]	1	4		P58854	P58854	GCP3_MOUSE	Tubgcp3	Gamma-tubulin complex component 3			0.379425	0.466948	0.482745	0.726352	8.38611	10.0752	10.6965	11.4815	11.0053	10.7769	10.8276	10.5512	11.0732	11.0934
Color2 [A=255, R=169, G=169, B=169]	1	4		P58871	P58871	TB182_MOUSE	Tnks1bp1	182 kDa tankyrase-1-binding protein			0.572612	0.427241	-0.23294	-0.788363	11.5933	11.6172	11.9723	11.5858	11.8873	11.7581	11.3719	10.9286	11.8222	11.8883
Color2 [A=255, R=169, G=169, B=169]	1	4		P59016	P59016	VP33B_MOUSE	Vps33b	Vacuolar protein sorting-associated protein 33B			1.16696	0.176951	-0.375612	-1.35023	11.6915	10.8373	11.3808	11.0015	11.3836	11.5136	10.8264	10.9854	11.1454	10.7459
Color2 [A=255, R=255, G=128, B=128]	1	4		P59017	P59017	B2L13_MOUSE	Bcl2l13	Bcl-2-like protein 13	+	Lal-/- + Lanifibranor_Lal-/- + vechicle	1.91731	0.0479915	0.905533	2.37957	11.4298	12.727	12.2185	12.4737	11.8594	11.8028	13.0442	12.6059	12.8696	13.4431
Color2 [A=255, R=169, G=169, B=169]	1	4		P59041	P59041	DJC30_MOUSE	Dnajc30	DnaJ homolog subfamily C member 30, mitochondrial			0.561248	0.339007	-0.47336	-0.939888	9.27928	8.20986	8.30975	8.09775	8.36796	8.5452	7.02423	8.91719	8.48349	7.55486
Color2 [A=255, R=169, G=169, B=169]	1	4		P59048	P59048	PDRG1_MOUSE	Pdrg1	p53 and DNA damage-regulated protein 1			0.452833	0.405032	-0.49905	-0.824093	9.73639	9.97164	10.7985	9.52528	10.6338	10.5979	10.6897	8.46191	10.5277	9.16683
Color2 [A=255, R=169, G=169, B=169]	1	4		P59108	P59108	CPNE2_MOUSE	Cpne2	Copine-2			0.874669	0.203966	-0.507506	-1.25657	12.0963	11.7799	11.958	12.3095	12.5024	12.5245	12.2974	10.853	12.1354	11.4647
Color2 [A=255, R=169, G=169, B=169]	1	4		P59235	P59235	NUP43_MOUSE	Nup43	Nucleoporin Nup43			0.637854	0.45953	-0.170637	-0.737449	10.9449	10.8611	10.9564	11.2211	11.3718	11.2923	10.8183	10.7398	11.1211	11.0699
Color2 [A=255, R=169, G=169, B=169]	1	4		P59242	P59242	CING_MOUSE	Cgn	Cingulin			0.883597	0.308969	0.24441	0.996926	12.3534	12.5805	12.6495	12.2403	12.188	11.9369	12.4952	12.413	12.6725	12.696
Color2 [A=255, R=255, G=128, B=128]	1	4		P59266	P59266	FITM2_MOUSE	Fitm2	Acyl-coenzyme A diphosphatase FITM2	+	Lal-/- + Lanifibranor_Lal-/- + vechicle	3.0453	0.00923077	1.72068	3.9492	12.7699	13.1742	12.878	13.0898	12.2717	11.853	15.1587	14.2261	13.9191	14.27
Color2 [A=255, R=169, G=169, B=169]	1	4		P59270	P59270	B3GA2_MOUSE	B3gat2	Galactosylgalactosylxylosylprotein 3-beta-glucuronosyltransferase 2			1.29391	0.0695698	-1.65236	-2.0155	9.94606	11.0093	10.9323	10.9814	11.5975	11.5197	10.4839	8.33266	10.9964	7.56837
Color2 [A=255, R=169, G=169, B=169]	1	4		P59325	P59325	IF5_MOUSE	Eif5	Eukaryotic translation initiation factor 5			0.688544	0.404388	-0.205188	-0.825162	13.4616	13.6539	13.8691	13.6037	13.7074	13.614	13.1355	13.2566	13.8917	13.5019
Color2 [A=255, R=169, G=169, B=169]	1	4		P59326	P59326	YTHD1_MOUSE	Ythdf1	YTH domain-containing family protein 1			0.920504	0.169797	0.662086	1.37774	8.69324	10.1255	10.5718	9.85691	10.5142	10.002	11.0785	10.6562	10.1269	10.6292
Color2 [A=255, R=169, G=169, B=169]	1	4		P59438	P59438	HPS5_MOUSE	Hps5	Hermansky-Pudlak syndrome 5 protein homolog			0.794424	0.203505	-0.673488	-1.25779	9.87716	8.16402	9.00348	9.72021	9.08593	9.3707	7.91421	8.94577	9.40009	7.86031
Color2 [A=255, R=255, G=128, B=128]	1	4		P59481	P59481	LMA2L_MOUSE	Lman2l	VIP36-like protein	+	Lal-/- + Lanifibranor_Lal-/- + vechicle	2.28614	0.0319692	0.987771	2.74865	11.1274	11.3824	10.4073	11.0601	10.6901	10.7518	12.482	11.9733	11.3422	11.7664
Color2 [A=255, R=169, G=169, B=169]	1	4		P59672	P59672	ANS1A_MOUSE	Anks1a	Ankyrin repeat and SAM domain-containing protein 1A			0.101048	0.861042	-0.0699985	-0.195951	11.4162	12.0965	11.3822	11.8279	11.4466	11.0024	10.8586	11.6058	11.5175	11.8527
Color2 [A=255, R=169, G=169, B=169]	1	4		P59708	P59708	SF3B6_MOUSE	Sf3b6	Splicing factor 3B subunit 6			0.920232	0.155595	-0.81411	-1.43316	11.5044	11.5216	11.8729	11.8194	12.1812	12.4107	9.47748	11.2625	11.8067	11.737
Color2 [A=255, R=169, G=169, B=169]	1	4		P59729	P59729	RIN3_MOUSE	Rin3	Ras and Rab interactor 3			0.544758	0.448207	-0.220844	-0.754101	11.0132	10.932	11.0878	10.7634	11.2465	10.9802	10.8339	10.1438	11.0905	11.0639
Color2 [A=255, R=169, G=169, B=169]	1	4		P59759	P59759	MRTFB_MOUSE	Mrtfb	Myocardin-related transcription factor B			1.22576	0.116839	-0.626094	-1.62518	10.0306	10.1842	10.2874	9.36703	10.4945	10.2781	9.51827	9.25306	10.1759	8.9764
Color2 [A=255, R=169, G=169, B=169]	1	4		P59764	P59764	DOCK4_MOUSE	Dock4	Dedicator of cytokinesis protein 4			0.425562	0.568677	0.147432	0.573536	9.76899	9.8984	9.36241	9.51721	9.50783	9.69972	9.46641	9.62622	9.82746	10.1727
Color2 [A=255, R=169, G=169, B=169]	1	4		P59808	P59808;P57725	SASH1_MOUSE	Sash1	SAM and SH3 domain-containing protein 1			0.13582	0.819673	-0.0823416	-0.248275	10.1472	9.62956	10.2719	10.3558	10.7471	10.6332	10.5626	9.97581	9.98934	10.3326
Color2 [A=255, R=169, G=169, B=169]	1	4		P59913	P59913	PCMD1_MOUSE	Pcmtd1	Protein-L-isoaspartate O-methyltransferase domain-containing protein 1			0.307876	0.623755	0.164294	0.500481	11.6407	11.9157	12.5215	11.6904	11.8885	11.7618	11.5315	12.1291	12.5049	12.104
Color2 [A=255, R=169, G=169, B=169]	1	4		P59999	P59999	ARPC4_MOUSE	Arpc4	Actin-related protein 2/3 complex subunit 4			1.04408	0.176746	-0.453819	-1.35189	17.6933	16.7182	17.5607	17.3769	17.7752	17.6821	16.6537	17.214	17.3326	16.8553
Color2 [A=255, R=169, G=169, B=169]	1	4		P60060	P60060	SC61G_MOUSE	Sec61g	Protein transport protein Sec61 subunit gamma			1.17752	0.0850098	-1.35416	-1.83575	10.9962	9.07425	11.7673	10.0429	11.5884	11.7118	8.5811	9.6881	10.4663	9.30165
Color2 [A=255, R=169, G=169, B=169]	1	4		P60122	P60122	RUVB1_MOUSE	Ruvbl1	RuvB-like 1			1.8585	0.11067	-0.349057	-1.65239	15.0386	14.7404	14.8251	14.8138	15.1238	14.9967	14.4455	14.5755	14.8601	14.4149
Color2 [A=255, R=169, G=169, B=169]	1	4		P60229	P60229	EIF3E_MOUSE	Eif3e	Eukaryotic translation initiation factor 3 subunit E			0.124092	0.880411	0.0351055	0.16952	14.0336	14.1835	14.176	14.052	14.0396	13.956	13.9571	13.8444	14.3438	14.2889
Color2 [A=255, R=169, G=169, B=169]	1	4		P60334	P60334	CDO1_MOUSE	Cdo1	Cysteine dioxygenase type 1			1.27471	0.0824497	1.03313	1.85919	10.7188	11.442	10.9321	10.3018	9.63377	9.15505	11.3253	11.9098	11.2547	11.0983
Color2 [A=255, R=169, G=169, B=169]	1	4		P60335	P60335	PCBP1_MOUSE	Pcbp1	Poly(rC)-binding protein 1			0.435341	0.549458	-0.160333	-0.598959	16.2356	16.7957	16.7944	16.3303	16.771	16.6247	16.245	16.2172	16.816	16.4482
Color2 [A=255, R=169, G=169, B=169]	1	4		P60521	Q9DCD6;P60521;Q8R3R8	GBRL2_MOUSE	Gabarapl2	Gamma-aminobutyric acid receptor-associated protein-like 2			0.818074	0.330894	-0.241585	-0.956428	12.024	11.8948	12.23	11.6167	12.0371	12.4063	11.6351	11.905	11.9539	11.679
Color2 [A=255, R=169, G=169, B=169]	1	4		P60603	P60603	ROMO1_MOUSE	Romo1	Reactive oxygen species modulator 1			0.509154	0.353345	0.570132	0.911361	8.22489	10.1682	9.41597	9.94471	7.87312	9.11023	9.46911	9.46633	9.2556	10.5809
Color2 [A=255, R=169, G=169, B=169]	1	4		P60670	P60670	NPL4_MOUSE	Nploc4	Nuclear protein localization protein 4 homolog			0.0985412	0.892716	-0.0352311	-0.151551	13.8437	13.975	14.1787	14.2292	14.0162	14.0245	13.6711	13.9019	14.3136	14.1507
Color2 [A=255, R=169, G=169, B=169]	1	4		P60762	P60762	MO4L1_MOUSE	Morf4l1	Mortality factor 4-like protein 1			0.751576	0.261432	-0.434613	-1.10395	11.8571	10.9501	11.9557	11.0099	12.0035	11.7679	11.28	10.5843	11.5528	11.2073
Color2 [A=255, R=169, G=169, B=169]	1	4		P60766	P60766	CDC42_MOUSE	Cdc42	Cell division control protein 42 homolog			1.17569	0.147349	-0.475331	-1.46656	15.1484	15.4855	15.7098	16.0219	15.9988	16.1069	14.8693	15.2158	15.5203	15.4741
Color2 [A=255, R=169, G=169, B=169]	1	4		P60824	P60824	CIRBP_MOUSE	Cirbp	Cold-inducible RNA-binding protein			0.308124	0.559654	-0.309856	-0.584381	11.4201	12.6969	12.5102	12.1813	12.9463	13.3591	11.3261	12.0975	12.8192	12.5937
Color2 [A=255, R=169, G=169, B=169]	1	4		P60840	P60840	ENSA_MOUSE	Ensa	Alpha-endosulfine			0.510216	0.389626	-0.390859	-0.850218	9.75934	9.55135	10.0504	9.73984	10.7868	10.2588	9.44268	8.73939	10.0215	10.3307
Color2 [A=255, R=169, G=169, B=169]	1	4		P60843	P60843	IF4A1_MOUSE	Eif4a1	Eukaryotic initiation factor 4A-I			0.0802471	0.918741	0.0240987	0.115041	17.2276	17.0784	17.3542	17.1223	17.1813	17.1334	17.1339	17.0071	17.5662	17.1207
Color2 [A=255, R=169, G=169, B=169]	1	4		P60867	P60867	RS20_MOUSE	Rps20	40S ribosomal protein S20			0.0175538	0.978356	-0.00750001	-0.0304438	16.6459	16.7828	17.099	16.7421	17.0289	16.819	16.446	17.0874	17.0427	16.8057
Color2 [A=255, R=169, G=169, B=169]	1	4		P60904	P60904	DNJC5_MOUSE	Dnajc5	DnaJ homolog subfamily C member 5			0.101862	0.864996	-0.0616712	-0.189775	10.2801	10.0889	10.5793	10.6099	10.0984	10.34	10.4311	9.56368	10.4017	10.688
Color2 [A=255, R=169, G=169, B=169]	1	4		P61021	P61021	RAB5B_MOUSE	Rab5b	Ras-related protein Rab-5B			2.23005	0.0633359	-0.486403	-2.10727	14.6985	14.6902	14.9557	14.7163	14.8607	14.573	13.9577	14.092	14.4903	14.5105
Color2 [A=255, R=255, G=128, B=128]	1	4		P61022	P61022	CHP1_MOUSE	Chp1	Calcineurin B homologous protein 1	+	Lal-/- + Lanifibranor_Lal-/- + vechicle	2.7767	0.0192537	1.03233	3.19985	12.1119	12.7746	11.6687	11.8907	11.9944	11.6415	12.9911	13.1025	12.8407	13.2497
Color2 [A=255, R=169, G=169, B=169]	1	4		P61027	P61027	RAB10_MOUSE	Rab10	Ras-related protein Rab-10			0.18329	0.747219	-0.131905	-0.3427	14.0298	14.7739	14.6625	14.9849	13.7453	13.9894	14.0828	13.968	14.2126	14.6662
Color2 [A=255, R=255, G=128, B=128]	1	4		P61028	P61028	RAB8B_MOUSE	Rab8b	Ras-related protein Rab-8B	+	Lal-/- + Lanifibranor_Lal-/- + vechicle	2.37805	0.0235723	-1.35712	-3.06444	15.1812	14.1527	14.7579	14.9607	15.2151	15.3628	12.6838	13.6744	14.2604	13.7066
Color2 [A=255, R=255, G=128, B=128]	1	4		P61079;P62838;Q6ZWY6	P61079;P62838;Q6ZWY6	U2D2B_MOUSE;UB2D2_MOUSE;UB2D3_MOUSE	Ube2d2;Ube2d2b;Ube2d3	Ubiquitin-conjugating enzyme E2 D3	+	Lal-/- + Lanifibranor_Lal-/- + vechicle	2.14792	0.0478311	0.721183	2.39561	13.5872	14.336	13.4466	13.5871	13.7374	13.5416	14.0523	14.6609	14.3389	14.6566
Color2 [A=255, R=169, G=169, B=169]	1	4		P61082	P61082	UBC12_MOUSE	Ube2m	NEDD8-conjugating enzyme Ubc12			1.97063	0.0718062	-0.491279	-1.97756	13.9688	13.4939	13.8597	13.4993	14.011	14.0308	13.1631	13.255	13.5982	13.261
Color2 [A=255, R=169, G=169, B=169]	1	4		P61087	P61087	UBE2K_MOUSE	Ube2k	Ubiquitin-conjugating enzyme E2 K			0.0233667	0.967024	-0.0180918	-0.0493116	13.288	14.3589	13.9863	14.2843	13.6898	13.8145	13.9559	13.277	13.988	14.3215
Color2 [A=255, R=169, G=169, B=169]	1	4		P61089	P61089	UBE2N_MOUSE	Ube2n	Ubiquitin-conjugating enzyme E2 N			0.12207	0.862182	0.0483276	0.193606	15.7061	14.9959	15.2959	15.0085	15.4028	15.3586	15.2009	15.4809	15.4762	15.2138
Color2 [A=255, R=169, G=169, B=169]	1	4		P61161	P61161	ARP2_MOUSE	Actr2	Actin-related protein 2			0.593762	0.426787	-0.221699	-0.789716	16.745	16.9766	16.7635	17.1852	16.7852	16.8055	16.1002	16.7842	16.6904	17.0457
Color2 [A=255, R=169, G=169, B=169]	1	4		P61164	P61164	ACTZ_MOUSE	Actr1a	Alpha-centractin			1.71172	0.103067	-0.406938	-1.6986	14.0438	13.9769	14.2246	13.9346	14.0745	14.3934	13.347	13.91	13.9268	13.6202
Color2 [A=255, R=169, G=169, B=169]	1	4		P61202	P61202	CSN2_MOUSE	Cops2	COP9 signalosome complex subunit 2			0.384962	0.62393	-0.118433	-0.499953	13.1535	13.3314	13.3758	13.587	13.3997	13.253	12.7986	13.3985	13.3905	13.339
Color2 [A=255, R=169, G=169, B=169]	1	4		P61205;P84078	P84078;P61205	ARF1_MOUSE;ARF3_MOUSE	Arf1;Arf3	ADP-ribosylation factor 3			0.283843	0.630749	0.180341	0.489863	16.0589	15.1552	15.1357	14.8972	14.5497	14.8557	15.308	15.2394	15.4629	15.1459
Color2 [A=255, R=169, G=169, B=169]	1	4		P61211	P61211	ARL1_MOUSE	Arl1	ADP-ribosylation factor-like protein 1			0.00367365	0.995361	0.00189646	0.00691825	13.9326	14.1701	14.6744	14.4927	14.6502	14.2036	14.2844	14.3158	14.662	14.161
Color2 [A=255, R=169, G=169, B=169]	1	4		P61222	P61222	ABCE1_MOUSE	Abce1	ATP-binding cassette sub-family E member 1			0.0995688	0.88944	0.0377047	0.15682	13.8977	14.1326	14.0908	14.0285	13.8275	13.7577	13.8506	13.6432	14.2339	14.2463
Color2 [A=255, R=255, G=128, B=128]	1	4		P61226	Q80ZJ1;Q8BU31;P61226	RAP2B_MOUSE	Rap2b	Ras-related protein Rap-2b	+	Lal-/- + Lanifibranor_Lal-/- + vechicle	2.06055	0.0467091	-0.801306	-2.41152	14.0584	13.6688	14.0847	14.2937	14.6735	14.7463	13.381	13.1919	13.8167	13.4221
Color2 [A=255, R=169, G=169, B=169]	1	4		P61255	P61255	RL26_MOUSE	Rpl26	60S ribosomal protein L26			0.279327	0.762294	0.0632345	0.323791	17.2024	16.7909	17.0731	16.8422	16.7887	16.9997	16.9598	17.0667	17.1225	16.9019
Color2 [A=255, R=169, G=169, B=169]	1	4		P61290	P61290	PSME3_MOUSE	Psme3	Proteasome activator complex subunit 3			0.565045	0.419363	-0.250163	-0.801373	13.7019	13.4579	13.5601	13.4502	13.6633	13.71	12.665	13.4354	13.9139	13.3472
Color2 [A=255, R=169, G=169, B=169]	1	4		P61327;Q9CQL1	Q9CQL1;P61327	MGN2_MOUSE;MGN_MOUSE	Magoh;Magohb	Protein mago nashi homolog			0.450541	0.535266	-0.168706	-0.621125	13.7101	13.2875	13.5298	13.4599	13.9073	13.6553	13.3166	13.0073	13.7669	13.6009
Color2 [A=255, R=169, G=169, B=169]	1	4		P61358	P61358	RL27_MOUSE	Rpl27	60S ribosomal protein L27			1.55548	0.158782	0.301321	1.41905	17.5004	17.3342	17.3576	17.4954	17.1924	17.2637	17.9508	17.3751	17.6392	17.6693
Color2 [A=255, R=169, G=169, B=169]	1	4		P61458	P61458	PHS_MOUSE	Pcbd1	Pterin-4-alpha-carbinolamine dehydratase			0.0786506	0.890258	0.0552677	0.155332	15.5774	16.4417	16.6082	16.1197	15.5759	15.7916	15.7583	15.8884	16.4173	16.2334
Color2 [A=255, R=169, G=169, B=169]	1	4		P61460	P61460	DEPD5_MOUSE	Depdc5	GATOR complex protein DEPDC5			1.26081	0.202005	0.288064	1.26223	10.436	10.3219	10.252	9.87385	10.0092	10.1747	10.2044	10.599	10.5916	10.469
Color2 [A=255, R=169, G=169, B=169]	1	4		P61514	P61514	RL37A_MOUSE	Rpl37a	60S ribosomal protein L37a			0.53723	0.484779	0.181418	0.697222	14.0278	14.3037	14.2842	14.3547	14.198	14.3621	14.7484	13.9009	14.5032	14.5936
Color2 [A=255, R=169, G=169, B=169]	1	4		P61620	P61620	S61A1_MOUSE	Sec61a1	Protein transport protein Sec61 subunit alpha isoform 1			0.848892	0.255831	0.355082	1.11746	16.096	15.7405	15.5528	15.2879	15.4466	15.0258	15.9914	15.9724	16.0813	15.4749
Color2 [A=255, R=169, G=169, B=169]	1	4		P61750	P61750	ARF4_MOUSE	Arf4	ADP-ribosylation factor 4			1.19357	0.132463	-0.537006	-1.53397	15.1503	15.1748	15.3397	15.7008	15.8281	15.4137	14.7515	14.2379	15.4348	15.1661
Color2 [A=255, R=169, G=169, B=169]	1	4		P61759	P61759	PFD3_MOUSE	Vbp1	Prefoldin subunit 3			0.893959	0.25429	-0.329889	-1.12164	11.9914	12.1641	12.3185	11.9619	12.644	12.6082	11.791	11.6465	12.3528	12.0156
Color2 [A=255, R=169, G=169, B=169]	1	4		P61804	P61804	DAD1_MOUSE	Dad1	Dolichyl-diphosphooligosaccharide--protein glycosyltransferase subunit DAD1			1.2284	0.0970368	0.847274	1.74577	14.9456	13.8269	14.3544	14.3351	13.9913	13.9489	16.0019	15.333	14.9496	14.0394
Color2 [A=255, R=169, G=169, B=169]	1	4		P61922	P61922	GABT_MOUSE	Abat	4-aminobutyrate aminotransferase, mitochondrial			0.776783	0.204602	0.72055	1.25468	14.4679	16.1434	15.1816	15.1521	13.8631	13.7861	15.194	15.5642	15.3473	15.8396
Color2 [A=255, R=169, G=169, B=169]	1	4		P61924	P61924	COPZ1_MOUSE	Copz1	Coatomer subunit zeta-1			0.491381	0.47316	-0.223842	-0.716698	13.6845	14.4937	14.6558	14.1801	14.0619	14.2752	13.6982	14.0557	14.4074	13.8441
Color2 [A=255, R=169, G=169, B=169]	1	4		P61939	P61939	THBG_MOUSE	Serpina7	Thyroxine-binding globulin			1.5634	0.0592886	1.1103	2.16796	9.32008	7.90547	8.861	9.22749	8.45824	7.59566	10.0585	10.1237	9.44303	9.06131
Color2 [A=255, R=169, G=169, B=169]	1	4		P61957	P61957;Q9Z172	SUMO2_MOUSE	Sumo2	Small ubiquitin-related modifier 2			0.885762	0.203643	-0.493843	-1.25744	14.9247	14.5236	15.3869	14.9363	15.7847	15.3574	14.3913	14.1376	15.0808	15.0239
Color2 [A=255, R=169, G=169, B=169]	1	4		P61961	P61961	UFM1_MOUSE	Ufm1	Ubiquitin-fold modifier 1			1.03997	0.140986	-0.67093	-1.49241	15.3942	14.9814	15.9012	15.0889	16.1782	16.0586	14.4239	14.4611	15.6105	15.2224
Color2 [A=255, R=169, G=169, B=169]	1	4		P61963	P61963	DCAF7_MOUSE	Dcaf7	DDB1- and CUL4-associated factor 7			1.5958	0.0806349	-0.598119	-1.88019	10.915	10.491	10.8876	11.1048	11.2413	11.114	9.79452	10.3892	10.8491	10.4106
Color2 [A=255, R=169, G=169, B=169]	1	4		P61965	P61965	WDR5_MOUSE	Wdr5	WD repeat-containing protein 5			1.91238	0.109259	-0.342615	-1.65999	12.0397	11.8754	11.8603	12.0009	12.1229	12.0361	11.4582	11.6793	11.9656	11.4833
Color2 [A=255, R=169, G=169, B=169]	1	4		P61967	P61967	AP1S1_MOUSE	Ap1s1	AP-1 complex subunit sigma-1A			1.74682	0.103906	0.394416	1.69372	12.737	12.7548	12.6783	12.6992	12.1318	12.3939	13.0271	12.8442	12.9282	13.0416
Color2 [A=255, R=169, G=169, B=169]	1	4		P61971	P61971	NTF2_MOUSE	Nutf2	Nuclear transport factor 2			0.167849	0.717819	0.326739	0.378988	13.2554	10.8221	11.0627	11.397	10.6293	11.4478	12.2694	13.6196	10.8744	10.2864
Color2 [A=255, R=169, G=169, B=169]	1	4		P61979	P61979	HNRPK_MOUSE	Hnrnpk	Heterogeneous nuclear ribonucleoprotein K			0.103263	0.892723	0.0334526	0.151698	16.2218	15.8692	16.0002	15.5603	16.0792	16.046	15.9894	16.0121	16.0887	15.8947
Color2 [A=255, R=169, G=169, B=169]	1	4		P61982	P61982	1433G_MOUSE	Ywhag	14-3-3 protein gamma			1.39278	0.166247	-0.322666	-1.38981	16.1149	16.2352	16.3331	16.4193	16.421	16.4608	15.801	15.7243	16.2919	16.215
Color2 [A=255, R=169, G=169, B=169]	1	4		P62046	P62046	LRCH1_MOUSE	Lrch1	Leucine-rich repeat and calponin homology domain-containing protein 1			1.68556	0.0502891	-1.24249	-2.33565	11.756	11.1854	11.9718	12.1034	12.0767	11.9733	9.1702	11.0955	11.4267	10.7153
Color2 [A=255, R=169, G=169, B=169]	1	4		P62069;Q9D9M2	Q9D9M2;P62069	UBP12_MOUSE;UBP46_MOUSE	Usp12;Usp46	Ubiquitin carboxyl-terminal hydrolase 46			1.67528	0.0511159	1.16341	2.29626	10.5007	10.2278	9.75234	10.6966	8.90148	9.28814	11.5221	10.8263	10.5039	11.3794
Color2 [A=255, R=169, G=169, B=169]	1	4		P62071	P62071	RRAS2_MOUSE	Rras2	Ras-related protein R-Ras2			0.333186	0.590086	-0.186272	-0.544003	10.6568	11.5161	11.0941	11.5113	10.8968	10.8513	11.1507	10.2999	11.0527	11.1026
Color2 [A=255, R=169, G=169, B=169]	1	4		P62073	P62073	TIM10_MOUSE	Timm10	Mitochondrial import inner membrane translocase subunit Tim10			1.73269	0.0725438	0.590389	1.96583	11.5288	12.4454	12.3389	11.7335	12.2351	11.9406	12.5457	12.4308	12.645	12.8882
Color2 [A=255, R=169, G=169, B=169]	1	4		P62075	P62075	TIM13_MOUSE	Timm13	Mitochondrial import inner membrane translocase subunit Tim13			1.7058	0.0686118	0.68157	2.0377	15.1707	16.2699	16.0313	15.6583	15.9084	15.5853	16.4346	16.0451	16.4968	16.8324
Color2 [A=255, R=255, G=128, B=128]	1	4		P62077	P62077	TIM8B_MOUSE	Timm8b	Mitochondrial import inner membrane translocase subunit Tim8 B	+	Lal-/- + Lanifibranor_Lal-/- + vechicle	1.62097	0.0461144	1.87422	2.4207	11.7113	10.3002	10.4174	9.73638	9.85745	8.65478	12.9102	12.9822	10.9035	11.1527
Color2 [A=255, R=169, G=169, B=169]	1	4		P62082	P62082	RS7_MOUSE	Rps7	40S ribosomal protein S7			1.19866	0.109961	-0.715946	-1.65636	17.0663	16.4791	17.3367	16.7018	17.1522	17.5714	15.6336	16.8259	16.9663	15.9155
Color2 [A=255, R=169, G=169, B=169]	1	4		P62137	P63087;P62141;P62137	PP1A_MOUSE	Ppp1ca	Serine/threonine-protein phosphatase PP1-alpha catalytic subunit			1.08771	0.248893	-0.263511	-1.13394	13.8869	14.0033	13.8466	14.164	13.9878	14.1568	13.3308	13.7782	13.984	13.8832
Color2 [A=255, R=169, G=169, B=169]	1	4		P62141	P62141	PP1B_MOUSE	Ppp1cb	Serine/threonine-protein phosphatase PP1-beta catalytic subunit			1.76957	0.0815848	-0.493996	-1.86757	13.6059	13.1685	13.408	13.4334	13.4326	13.4797	12.6242	12.6678	13.4325	12.9849
Color2 [A=255, R=169, G=169, B=169]	1	4		P62192	P62192	PRS4_MOUSE	Psmc1	26S proteasome regulatory subunit 4			0.507916	0.505662	-0.171607	-0.663838	14.7556	15.1774	15.2282	15.2738	15.3129	15.2575	14.7097	14.7804	15.3307	15.163
Color2 [A=255, R=169, G=169, B=169]	1	4		P62196	P62196	PRS8_MOUSE	Psmc5	26S proteasome regulatory subunit 8			0.0775057	0.939469	0.0141153	0.0849152	15.1436	15.1858	15.3959	15.2926	15.2601	15.186	15.1123	15.2821	15.3978	15.2403
Color2 [A=255, R=169, G=169, B=169]	1	4		P62242	P62242	RS8_MOUSE	Rps8	40S ribosomal protein S8			1.77874	0.179408	0.241286	1.34059	16.3872	16.4181	16.3436	16.6164	16.1512	16.3126	16.5862	16.6096	16.5707	16.6846
Color2 [A=255, R=169, G=169, B=169]	1	4		P62245	P62245	RS15A_MOUSE	Rps15a	40S ribosomal protein S15a			1.85174	0.0955018	0.399483	1.75417	16.9634	16.7464	17.0665	16.9985	16.7092	16.7607	17.2772	17.5517	17.332	16.9335
Color2 [A=255, R=169, G=169, B=169]	1	4		P62254	P62254	UB2G1_MOUSE	Ube2g1	Ubiquitin-conjugating enzyme E2 G1			0.61449	0.268998	0.779898	1.08526	8.13614	10.8455	10.6282	10.3616	10.9162	11.2518	11.6309	10.8837	11.5868	10.4445
Color2 [A=255, R=169, G=169, B=169]	1	4		P62257	P62257	UBE2H_MOUSE	Ube2h	Ubiquitin-conjugating enzyme E2 H			0.933636	0.198519	-0.458251	-1.27143	12.0522	12.3215	12.0838	12.4251	12.3111	12.1367	11.3993	11.0718	12.1931	12.3897
Color2 [A=255, R=169, G=169, B=169]	1	4		P62259	P62259	1433E_MOUSE	Ywhae	14-3-3 protein epsilon			0.0587021	0.954567	0.0107446	0.0649627	16.3522	16.4472	16.3826	16.5333	16.5788	16.3173	16.3442	16.3852	16.5485	16.506
Color2 [A=255, R=169, G=169, B=169]	1	4		P62264	P62264	RS14_MOUSE	Rps14	40S ribosomal protein S14			0.651799	0.470412	-0.158816	-0.721239	16.9867	16.7714	17.0135	16.783	16.7115	16.7981	16.569	16.5544	17.0719	16.5455
Color2 [A=255, R=169, G=169, B=169]	1	4		P62267	P62267	RS23_MOUSE	Rps23	40S ribosomal protein S23			0.274236	0.729253	0.0824348	0.364496	17.4816	17.093	17.5421	17.1003	17.3268	17.3243	17.6626	17.3006	17.437	17.1749
Color2 [A=255, R=169, G=169, B=169]	1	4		P62270	P62270	RS18_MOUSE	Rps18	40S ribosomal protein S18			1.44261	0.194183	0.264457	1.28907	17.2756	17.1399	17.1342	17.103	16.8984	16.7955	17.3074	17.136	17.4437	17.4018
Color2 [A=255, R=169, G=169, B=169]	1	4		P62274	P62274	RS29_MOUSE	Rps29	40S ribosomal protein S29			0.459367	0.590279	0.119242	0.543461	14.3264	14.7153	14.7639	14.6633	14.5875	14.6714	14.4061	14.8931	14.8151	14.8479
Color2 [A=255, R=169, G=169, B=169]	1	4		P62281	P62281	RS11_MOUSE	Rps11	40S ribosomal protein S11			0.795163	0.338732	0.239815	0.940667	15.4636	16.0146	15.6813	16.0782	15.4924	15.6611	16.019	15.7571	15.8794	16.2312
Color2 [A=255, R=169, G=169, B=169]	1	4		P62301	P62301	RS13_MOUSE	Rps13	40S ribosomal protein S13			1.38809	0.135786	0.404582	1.5199	17.3	16.8746	16.9498	17.2742	16.7558	16.7897	17.747	17.4897	17.0971	17.2472
Color2 [A=255, R=169, G=169, B=169]	1	4		P62305	P62305	RUXE_MOUSE	Snrpe	Small nuclear ribonucleoprotein E			0.108809	0.8696	0.0495303	0.183345	14.3143	13.575	13.7543	14.2759	13.8098	13.9095	14.0414	14.0918	14.1267	13.6974
Color2 [A=255, R=169, G=169, B=169]	1	4		P62307	P62307	RUXF_MOUSE	Snrpf	Small nuclear ribonucleoprotein F			0.752562	0.37469	0.213633	0.874785	11.8634	11.9013	11.6934	11.9548	11.9251	12.439	11.9418	12.2074	12.3419	12.2147
Color2 [A=255, R=169, G=169, B=169]	1	4		P62309	P62309	RUXG_MOUSE	Snrpg	Small nuclear ribonucleoprotein G			0.170694	0.796147	0.0797331	0.281483	12.7845	12.8751	12.3856	12.2695	12.4876	12.2654	12.1823	12.8713	12.4992	12.8112
Color2 [A=255, R=169, G=169, B=169]	1	4		P62311	P62311	LSM3_MOUSE	Lsm3	U6 snRNA-associated Sm-like protein LSm3			0.834356	0.211074	0.537793	1.23806	13.3088	13.0676	12.0742	12.2212	12.5797	12.0287	13.743	12.9312	12.5961	13.0676
Color2 [A=255, R=169, G=169, B=169]	1	4		P62313	P62313	LSM6_MOUSE	Lsm6	U6 snRNA-associated Sm-like protein LSm6			1.43593	0.10679	-0.505325	-1.67482	12.6883	12.2033	12.6637	12.6647	12.7578	13.1212	11.7999	12.0584	12.6163	12.2367
Color2 [A=255, R=169, G=169, B=169]	1	4		P62315	P62315	SMD1_MOUSE	Snrpd1	Small nuclear ribonucleoprotein Sm D1			0.204135	0.684186	0.254069	0.423541	14.2729	12.1104	12.7158	12.5816	12.6763	13.4643	13.7288	13.9579	12.9629	12.2476
Color2 [A=255, R=169, G=169, B=169]	1	4		P62317	P62317	SMD2_MOUSE	Snrpd2	Small nuclear ribonucleoprotein Sm D2			0.153043	0.812103	-0.0752891	-0.259176	14.6783	13.7837	13.794	13.7716	14.2024	14.1004	13.8843	14.0926	14.1131	13.829
Color2 [A=255, R=169, G=169, B=169]	1	4		P62320	P62320	SMD3_MOUSE	Snrpd3	Small nuclear ribonucleoprotein Sm D3			1.44993	0.100213	-0.541454	-1.72235	14.8964	14.8654	15.5168	15.5692	15.1765	15.6694	14.3547	15.0328	14.8937	14.6822
Color2 [A=255, R=169, G=169, B=169]	1	4		P62331	P62331	ARF6_MOUSE	Arf6	ADP-ribosylation factor 6			0.868942	0.295955	-0.267009	-1.02412	14.8703	15.2035	14.9637	15.1955	14.8494	14.8304	14.2563	14.6727	14.9317	15.0132
Color2 [A=255, R=169, G=169, B=169]	1	4		P62334	P62334	PRS10_MOUSE	Psmc6	26S proteasome regulatory subunit 10B			1.33942	0.188656	0.292981	1.30791	13.6108	14.0366	13.7862	13.8013	13.527	13.5621	13.7518	13.995	14.1827	14.1252
Color2 [A=255, R=169, G=169, B=169]	1	4		P62340	P62340	TBPL1_MOUSE	Tbpl1	TATA box-binding protein-like 1			0.81131	0.263356	-0.365224	-1.09936	10.2171	9.656	10.5196	10.5561	10.6166	10.5278	10.0084	9.62199	10.447	9.85718
Color2 [A=255, R=169, G=169, B=169]	1	4		P62342	P62342	SELT_MOUSE	Selenot	Thioredoxin reductase-like selenoprotein T			0.451532	0.504958	0.205008	0.66524	12.7031	13.2058	13.2618	12.5964	12.8948	12.4092	12.6767	12.9631	13.2629	13.2981
Color2 [A=255, R=255, G=128, B=128]	1	4		P62482	P62482	KCAB2_MOUSE	Kcnab2	Voltage-gated potassium channel subunit beta-2	+	Lal-/- + Lanifibranor_Lal-/- + vechicle	2.4473	0.0371503	-0.745908	-2.63432	12.7401	12.488	12.3114	12.7009	12.9309	13.209	11.7771	11.9461	12.2872	11.9262
Color2 [A=255, R=169, G=169, B=169]	1	4		P62484	P62484	ABI2_MOUSE	Abi2	Abl interactor 2			0.753487	0.203466	-0.829754	-1.25801	10.286	8.57098	9.03187	7.48771	9.93892	9.83884	8.79665	8.47532	7.7956	8.38295
Color2 [A=255, R=169, G=169, B=169]	1	4		P62488	P62488	RPB7_MOUSE	Polr2g	DNA-directed RNA polymerase II subunit RPB7			0.0514922	0.91884	0.055594	0.11509	11.603	9.6963	11.0405	10.6562	11.1815	11.2387	10.6067	11.2886	11.3979	10.5399
Color2 [A=255, R=169, G=169, B=169]	1	4		P62500	P62500	T22D1_MOUSE	Tsc22d1	TSC22 domain family protein 1			0.0802418	0.878841	-0.0789568	-0.172124	10.6678	11.0301	11.9253	11.1672	11.8807	11.6616	11.6149	10.4014	11.4262	11.7967
Color2 [A=255, R=169, G=169, B=169]	1	4		P62627	P62627	DLRB1_MOUSE	Dynlrb1	Dynein light chain roadblock-type 1			1.3006	0.119735	-0.530315	-1.60684	13.5659	13.5742	13.6497	13.3712	14.2318	14.2827	12.8015	13.2851	13.4333	13.4759
Color2 [A=255, R=169, G=169, B=169]	1	4		P62631	P62631	EF1A2_MOUSE	Eef1a2	Elongation factor 1-alpha 2			0.304202	0.560289	-0.321746	-0.583376	11.8393	12.0334	12.8812	10.8503	11.3954	11.6189	11.0102	12.2589	11.8435	10.6794
Color2 [A=255, R=169, G=169, B=169]	1	4		P62700	P62700	YPEL5_MOUSE	Ypel5	Protein yippee-like 5			1.75119	0.0688383	-0.639024	-2.02997	10.7005	10.9159	10.8861	11.505	11.2228	10.9227	9.87652	10.2839	10.6178	10.7677
Color2 [A=255, R=169, G=169, B=169]	1	4		P62702	P62702	RS4X_MOUSE	Rps4x	40S ribosomal protein S4, X isoform			0.427694	0.62868	-0.102991	-0.49214	16.724	16.7	16.887	16.7166	16.6136	16.7757	16.4134	16.4243	16.894	16.8009
Color2 [A=255, R=169, G=169, B=169]	1	4		P62715	P62715	PP2AB_MOUSE	Ppp2cb	Serine/threonine-protein phosphatase 2A catalytic subunit beta isoform			1.05435	0.121976	-0.878184	-1.58952	10.3757	10.3234	10.7058	10.1502	11.0598	11.0004	8.26418	9.72192	10.3628	10.5485
Color2 [A=255, R=169, G=169, B=169]	1	4		P62717	P62717	RL18A_MOUSE	Rpl18a	60S ribosomal protein L18a			1.91532	0.0839667	0.431193	1.84495	15.2315	15.5558	15.0981	15.4484	14.939	15.1763	15.823	15.5953	15.4719	15.8007
Color2 [A=255, R=169, G=169, B=169]	1	4		P62743	P62743	AP2S1_MOUSE	Ap2s1	AP-2 complex subunit sigma			0.866643	0.326296	-0.230164	-0.96369	15.0051	15.1383	14.994	15.0908	15.1983	15.1695	14.7376	14.6696	15.3678	14.7017
Color2 [A=255, R=169, G=169, B=169]	1	4		P62746	P62746	RHOB_MOUSE	Rhob	Rho-related GTP-binding protein RhoB			0.262377	0.688804	0.12313	0.416567	12.7287	13.0321	12.6893	12.6031	13.0611	12.5959	12.383	13.1518	12.7834	13.3146
Color2 [A=255, R=169, G=169, B=169]	1	4		P62748	P62748;P84075	HPCL1_MOUSE	Hpcal1	Hippocalcin-like protein 1			0.260923	0.688299	-0.124711	-0.41706	14.342	13.7525	14.249	14.3852	14.7419	14.6435	14.0165	14.079	14.3053	14.5098
Color2 [A=255, R=169, G=169, B=169]	1	4		P62751	P62751	RL23A_MOUSE	Rpl23a	60S ribosomal protein L23a			0.720081	0.267691	0.455843	1.08869	18.9141	17.8908	18.3287	17.4149	17.987	18.2357	19.2394	18.6512	18.2544	18.1926
Color2 [A=255, R=169, G=169, B=169]	1	4		P62754	P62754	RS6_MOUSE	Rps6	40S ribosomal protein S6			0.359819	0.673281	-0.0935958	-0.436688	16.2223	15.8731	16.2331	15.728	16.1197	16.1742	15.8861	15.8757	16.0971	16.0003
Color2 [A=255, R=169, G=169, B=169]	1	4		P62774	P62774	MTPN_MOUSE	Mtpn	Myotrophin			0.078294	0.879908	-0.0823154	-0.170565	15.5344	14.1448	15.1614	13.8432	15.3845	15.3898	14.9523	14.8909	14.9988	14.4674
Color2 [A=255, R=169, G=169, B=169]	1	4		P62806	P62806	H4_MOUSE	H4c1	Histone H4			0.222346	0.678366	-0.200889	-0.429921	21.6518	19.6162	20.4672	20.0145	20.4146	20.7363	20.3139	20.5125	20.3705	19.9333
Color2 [A=255, R=255, G=128, B=128]	1	4		P62814	P62814	VATB2_MOUSE	Atp6v1b2	V-type proton ATPase subunit B, brain isoform	+	Lal-/- + Lanifibranor_Lal-/- + vechicle	2.08438	0.0475983	-0.761668	-2.39196	15.9342	15.5205	16.2038	15.7455	16.1053	16.2956	14.6375	15.3545	15.5741	15.2572
Color2 [A=255, R=169, G=169, B=169]	1	4		P62821	P62821;Q9D1G1	RAB1A_MOUSE	Rab1A	Ras-related protein Rab-1A			0.899068	0.263328	-0.30871	-1.0993	15.9807	15.9929	16.4873	16.1913	16.5737	16.4257	15.759	15.8616	16.4348	15.8107
Color2 [A=255, R=255, G=128, B=128]	1	4		P62823	P62823;Q9CZT8	RAB3C_MOUSE	Rab3c	Ras-related protein Rab-3C	+	Lal-/- + Lanifibranor_Lal-/- + vechicle	1.57867	0.0405918	-3.19682	-2.50391	14.0314	13.1198	13.7085	13.3514	14.3321	14.502	8.40772	7.89213	13.3363	12.9402
Color2 [A=255, R=169, G=169, B=169]	1	4		P62827	P62827	RAN_MOUSE	Ran	GTP-binding nuclear protein Ran			0.593682	0.490095	-0.156983	-0.688555	16.8084	16.4201	16.3329	16.6428	16.5284	16.5219	16.0262	16.4776	16.5424	16.4954
Color2 [A=255, R=169, G=169, B=169]	1	4		P62830	P62830	RL23_MOUSE	Rpl23	60S ribosomal protein L23			0.526687	0.389336	0.359694	0.850926	17.1932	16.017	16.4929	15.7918	15.9736	16.1407	17.2082	16.7546	16.4954	16.0534
Color2 [A=255, R=169, G=169, B=169]	1	4		P62835	P62835	RAP1A_MOUSE	Rap1a	Ras-related protein Rap-1A			0.686631	0.335881	-0.30241	-0.946245	16.1913	15.8152	16.4187	16.2368	16.1166	16.805	15.638	15.9026	15.8374	16.468
Color2 [A=255, R=169, G=169, B=169]	1	4		P62843	P62843	RS15_MOUSE	Rps15	40S ribosomal protein S15			0.673188	0.308841	0.377485	0.997451	16.2972	15.5071	15.7257	15.9409	15.2459	15.2252	16.632	15.6179	16.1294	15.7587
Color2 [A=255, R=169, G=169, B=169]	1	4		P62849	P62849	RS24_MOUSE	Rps24	40S ribosomal protein S24			0.16161	0.82019	-0.0619961	-0.248479	14.4319	14.8137	14.8398	14.9116	14.6346	14.8493	14.4432	14.4137	14.9819	14.9005
Color2 [A=255, R=169, G=169, B=169]	1	4		P62852	P62852	RS25_MOUSE	Rps25	40S ribosomal protein S25			0.783634	0.193032	0.837174	1.2935	18.4239	16.4413	17.2417	15.7992	16.8586	17.6945	18.5549	18.3424	17.7497	17.0078
Color2 [A=255, R=255, G=128, B=128]	1	4		P62855	P62855	RS26_MOUSE	Rps26	40S ribosomal protein S26	+	Lal-/- + Lanifibranor_Lal-/- + vechicle	3.27479	0.0251518	0.630196	2.95548	14.8587	14.5522	14.6039	14.8123	14.512	14.8007	15.1263	15.256	15.6187	15.2796
Color2 [A=255, R=169, G=169, B=169]	1	4		P62858	P62858	RS28_MOUSE	Rps28	40S ribosomal protein S28			1.38982	0.107541	0.528545	1.66795	14.6386	15.6066	15.0285	15.143	14.9837	14.6479	15.7235	15.1092	15.7374	15.5762
Color2 [A=255, R=169, G=169, B=169]	1	4		P62862	P62862	RS30_MOUSE	Fau	40S ribosomal protein S30			1.33983	0.0708299	-1.30294	-2.00041	17.8513	16.1699	17.8047	16.1549	17.2827	17.8516	16.3777	15.5341	16.8311	14.7887
Color2 [A=255, R=169, G=169, B=169]	1	4		P62869	P62869	ELOB_MOUSE	Elob	Elongin-B			0.391175	0.51069	0.260279	0.655723	13.2256	13.0194	13.4252	12.8011	13.1931	13.9881	14.1213	13.8561	13.1409	13.0245
Color2 [A=255, R=169, G=169, B=169]	1	4		P62874	P62874	GBB1_MOUSE	Gnb1	Guanine nucleotide-binding protein G(I)/G(S)/G(T) subunit beta-1			1.53535	0.0678498	-0.89465	-2.04581	14.5184	13.9093	14.8898	14.1105	15.0092	15.2976	13.4769	13.2465	14.3798	13.808
Color2 [A=255, R=169, G=169, B=169]	1	4		P62876	P62876	RPAB5_MOUSE	Polr2l	DNA-directed RNA polymerases I, II, and III subunit RPABC5			0.15755	0.785375	0.108572	0.295229	12.2681	11.2619	12.0746	11.0992	11.9297	12.2435	11.8745	11.9899	12.1127	11.7085
Color2 [A=255, R=169, G=169, B=169]	1	4		P62878	P62878	RBX1_MOUSE	Rbx1	E3 ubiquitin-protein ligase RBX1			0.780324	0.185123	-0.979833	-1.31941	10.4268	10.8889	11.0775	10.6484	11.0674	11.2858	7.74188	9.86357	10.7229	11.3487
Color2 [A=255, R=169, G=169, B=169]	1	4		P62880	P62880;P62874	GBB2_MOUSE	Gnb2	Guanine nucleotide-binding protein G(I)/G(S)/G(T) subunit beta-2			1.60164	0.0763311	-0.63929	-1.9233	16.063	15.3081	15.7883	15.6451	16.0084	16.2201	14.6557	15.2181	15.6307	15.2936
Color2 [A=255, R=169, G=169, B=169]	1	4		P62889	P62889	RL30_MOUSE	Rpl30	60S ribosomal protein L30			0.20085	0.804344	0.0589931	0.270981	15.7478	15.4358	15.4495	15.1316	15.5021	15.5915	15.4538	15.4553	15.7407	15.4917
Color2 [A=255, R=169, G=169, B=169]	1	4		P62892	P62892	RL39_MOUSE	Rpl39	60S ribosomal protein L39			0.0532936	0.920212	0.044762	0.112321	14.4071	13.0785	13.198	13.3365	13.3273	13.6318	14.1108	13.5373	13.4333	13.0838
Color2 [A=255, R=169, G=169, B=169]	1	4		P62897	P62897	CYC_MOUSE	Cycs	Cytochrome c, somatic			0.574348	0.405714	0.264549	0.822956	15.6423	16.1849	16.2434	16.0465	15.4887	15.4241	15.6615	16.1806	16.3711	16.1982
Color2 [A=255, R=169, G=169, B=169]	1	4		P62900	P62900	RL31_MOUSE	Rpl31	60S ribosomal protein L31			1.22958	0.19731	-0.303282	-1.27526	16.3521	16.336	16.7687	16.3635	16.5848	16.8985	16.182	16.2785	16.4496	16.0792
Color2 [A=255, R=169, G=169, B=169]	1	4		P62908	P62908	RS3_MOUSE	Rps3	40S ribosomal protein S3			1.61364	0.129297	0.352856	1.55142	17.942	17.7869	17.5816	17.623	17.4385	17.2865	18.1155	17.9619	17.8737	17.8994
Color2 [A=255, R=169, G=169, B=169]	1	4		P62911	P62911	RL32_MOUSE	Rpl32	60S ribosomal protein L32			0.275558	0.712006	-0.0951924	-0.388384	13.7747	14.1376	14.2167	14.2278	13.8504	13.9865	14.1517	13.551	13.9537	14.092
Color2 [A=255, R=169, G=169, B=169]	1	4		P62915	P62915	TF2B_MOUSE	Gtf2b	Transcription initiation factor IIB			1.27792	0.156897	-0.384165	-1.42763	12.1432	11.6116	12.3945	12.3042	12.3807	12.0539	12.013	11.5589	11.8051	11.6784
Color2 [A=255, R=169, G=169, B=169]	1	4		P62918	P62918	RL8_MOUSE	Rpl8	60S ribosomal protein L8			0.956357	0.243805	-0.31965	-1.14906	16.0673	15.3396	16.0321	15.6992	15.759	15.8558	15.7337	15.2523	15.7167	15.1873
Color2 [A=255, R=169, G=169, B=169]	1	4		P62960	P62960;Q9JKB3;Q9Z2C8	YBOX1_MOUSE	Ybx1	Y-box-binding protein 1			0.0586405	0.929815	-0.0250602	-0.0991783	13.5559	13.6962	14.1614	13.9634	13.9541	13.7582	13.8408	13.468	13.88	14.1037
Color2 [A=255, R=169, G=169, B=169]	1	4		P62962	P62962	PROF1_MOUSE	Pfn1	Profilin-1			1.56697	0.0728111	-0.714855	-1.95942	18.6602	18.3673	18.7133	18.4259	18.6551	18.9999	17.0449	18.0335	18.3938	18.2162
Color2 [A=255, R=169, G=169, B=169]	1	4		P62983	P62984;P62983;P0CG50;P0CG49	RS27A_MOUSE	Rps27a	Ubiquitin-40S ribosomal protein S27a			0.259427	0.807789	-0.0461041	-0.265065	17.7126	17.8716	17.8484	17.6864	17.9798	17.9551	17.731	17.695	17.9178	17.8411
Color2 [A=255, R=169, G=169, B=169]	1	4		P62996	P62996	TRA2B_MOUSE	Tra2b	Transformer-2 protein homolog beta			0.115551	0.863601	-0.0508589	-0.191596	13.46	13.9503	13.7971	14.2116	13.7302	13.7725	13.4996	13.63	13.8348	14.1133
Color2 [A=255, R=169, G=169, B=169]	1	4		P63001	P63001;P60764;Q05144	RAC1_MOUSE	Rac1	Ras-related C3 botulinum toxin substrate 1			1.45599	0.0858344	-0.656277	-1.82852	16.4337	15.7794	16.2588	15.8681	16.6719	16.7817	15.1527	15.6898	16.0868	15.6414
Color2 [A=255, R=169, G=169, B=169]	1	4		P63002	P63002	TLE5_MOUSE	Tle5	TLE family member 5			1.17531	0.098679	-0.949886	-1.73343	9.40175	10.0772	10.4885	9.41774	9.6558	10.0893	9.10657	7.51416	9.16207	9.83783
Color2 [A=255, R=169, G=169, B=169]	1	4		P63005	P63005	LIS1_MOUSE	Pafah1b1	Platelet-activating factor acetylhydrolase IB subunit beta			1.98983	0.0768382	-0.451092	-1.91894	14.7054	14.3863	14.6486	14.6336	14.7593	14.736	13.9098	13.9715	14.4504	14.4434
Color2 [A=255, R=169, G=169, B=169]	1	4		P63011	P63011	RAB3A_MOUSE	Rab3a	Ras-related protein Rab-3A			0.0552917	0.9029	-0.138399	-0.139605	8.65714	11.3093	10.8899	11.6379	11.0792	11.569	11.9104	8.13889	11.3634	11.4621
Color2 [A=255, R=169, G=169, B=169]	1	4		P63017	P63017	HSP7C_MOUSE	Hspa8	Heat shock cognate 71 kDa protein			1.42542	0.174848	-0.29871	-1.35787	17.9545	17.5946	18.0714	17.7923	17.9621	18.0608	17.476	17.5751	17.8865	17.4914
Color2 [A=255, R=169, G=169, B=169]	1	4		P63024	P63024;P63044	VAMP3_MOUSE	Vamp3	Vesicle-associated membrane protein 3			1.70863	0.0698637	-0.650266	-2.01081	11.8575	12.1644	12.5845	11.5545	12.2228	11.9717	11.0513	11.4909	11.8372	11.2565
Color2 [A=255, R=169, G=169, B=169]	1	4		P63028	P63028	TCTP_MOUSE	Tpt1	Translationally-controlled tumor protein			0.655878	0.30599	-0.413507	-1.0051	13.8741	14.703	14.5215	14.8093	15.0675	14.8038	13.53	14.0034	14.8883	14.4438
Color2 [A=255, R=255, G=128, B=128]	1	4		P63030	P63030	MPC1_MOUSE	Mpc1	Mitochondrial pyruvate carrier 1	+	Lal-/- + Lanifibranor_Lal-/- + vechicle	2.08274	0.0245027	2.10552	2.98969	14.9533	15.2879	14.4446	13.1998	13.3717	12.525	16.7068	16.3965	15.4085	15.7652
Color2 [A=255, R=169, G=169, B=169]	1	4		P63037	P63037	DNJA1_MOUSE	Dnaja1	DnaJ homolog subfamily A member 1			0.657379	0.427183	0.1935	0.788318	13.2712	13.7445	13.6066	13.3752	13.2929	13.0245	13.4539	13.5064	13.812	13.545
Color2 [A=255, R=169, G=169, B=169]	1	4		P63038	P63038	CH60_MOUSE	Hspd1	60 kDa heat shock protein, mitochondrial			0.846296	0.273647	0.317463	1.07555	17.1377	17.6892	17.7179	16.9765	16.9996	16.9816	17.5627	17.5032	17.8157	17.3899
Color2 [A=255, R=169, G=169, B=169]	1	4		P63073	P63073	IF4E_MOUSE	Eif4e	Eukaryotic translation initiation factor 4E			0.973887	0.232313	-0.334644	-1.179	14.6039	14.9437	15.0286	14.9781	14.9943	14.7956	14.0771	14.35	14.9724	14.8247
Color2 [A=255, R=169, G=169, B=169]	1	4		P63082	P63082	VATL_MOUSE	Atp6v0c	V-type proton ATPase 16 kDa proteolipid subunit			0.831522	0.193739	-0.661524	-1.29094	14.7756	15.7315	15.6555	16.4161	16.0382	15.838	14.0589	14.9482	15.5103	15.8066
Color2 [A=255, R=169, G=169, B=169]	1	4		P63085	P63085;Q6P5G0;Q61532;Q63844	MK01_MOUSE	Mapk1	Mitogen-activated protein kinase 1			0.651277	0.467641	-0.160844	-0.725139	14.5107	14.0511	14.0258	14.231	14.1309	14.1213	13.7102	14.137	14.1223	14.101
Color2 [A=255, R=169, G=169, B=169]	1	4		P63087	P63087	PP1G_MOUSE	Ppp1cc	Serine/threonine-protein phosphatase PP1-gamma catalytic subunit			1.6266	0.0751676	-0.634204	-1.9367	13.9136	13.4705	13.8068	13.877	14.1482	14.0303	12.7403	12.9259	13.797	13.4976
Color2 [A=255, R=169, G=169, B=169]	1	4		P63094;Q6R0H7	Q6R0H7;P63094	GNAS1_MOUSE;GNAS2_MOUSE	Gnas	Guanine nucleotide-binding protein G(s) subunit alpha isoforms short			0.249837	0.779762	-0.0608495	-0.303129	14.1717	13.8254	13.9264	14.129	14.1938	14.1547	13.9214	13.9346	13.9201	14.2478
Color2 [A=255, R=169, G=169, B=169]	1	4		P63101	P63101	1433Z_MOUSE	Ywhaz	14-3-3 protein zeta/delta			1.69689	0.0777253	-0.561764	-1.90973	16.9154	16.59	16.9667	16.4612	17.0424	17.1652	15.8602	16.4394	16.6627	16.218
Color2 [A=255, R=169, G=169, B=169]	1	4		P63139	P63139	NFYB_MOUSE	Nfyb	Nuclear transcription factor Y subunit beta			0.812655	0.163379	-1.26567	-1.40058	10.9779	8.642	10.3571	9.54924	10.625	11.2554	8.25333	7.5332	11.2162	8.87234
Color2 [A=255, R=169, G=169, B=169]	1	4		P63141	P63141	KCNA2_MOUSE	Kcna2	Potassium voltage-gated channel subfamily A member 2			0.744481	0.188649	-1.19346	-1.30777	11.8065	9.49147	10.8911	12.0939	12.2874	12.3468	11.0434	8.0906	11.1276	10.9094
Color2 [A=255, R=169, G=169, B=169]	1	4		P63147	P63147	UBE2B_MOUSE	Ube2b	Ubiquitin-conjugating enzyme E2 B			1.42056	0.0751768	-0.883194	-1.93775	8.66051	9.9196	9.63648	9.94726	9.3081	10.1058	8.25071	8.3053	8.81358	9.48283
Color2 [A=255, R=169, G=169, B=169]	1	4		P63154	P63154	CRNL1_MOUSE	Crnkl1	Crooked neck-like protein 1			0.677388	0.414783	0.198628	0.808109	10.5429	10.7771	10.3493	10.9357	10.7125	10.9493	11.0399	11.1274	10.6566	10.815
Color2 [A=255, R=255, G=128, B=128]	1	4		P63158	P30681;P63158	HMGB1_MOUSE	Hmgb1	High mobility group protein B1	+	Lal-/- + Lanifibranor_Lal-/- + vechicle	2.05157	0.040144	-0.932442	-2.51061	15.4089	14.9882	15.508	15.3984	15.81	16.1123	14.0508	14.4317	15.1546	14.7836
Color2 [A=255, R=169, G=169, B=169]	1	4		P63163	P63163;P27048	RSMN_MOUSE	Snrpn	Small nuclear ribonucleoprotein-associated protein N			0.333082	0.605307	-0.165099	-0.524271	14.1597	14.411	13.9652	14.5702	14.1646	13.7089	13.6286	13.7448	14.2115	14.4078
Color2 [A=255, R=169, G=169, B=169]	1	4		P63166	P63166	SUMO1_MOUSE	Sumo1	Small ubiquitin-related modifier 1			0.11057	0.827789	-0.121461	-0.237595	13.3167	11.9405	11.9706	11.4327	12.5342	12.7241	12.3151	12.7392	12.3535	11.3856
Color2 [A=255, R=169, G=169, B=169]	1	4		P63168	P63168;Q9D0M5	DYL1_MOUSE	Dynll1	Dynein light chain 1, cytoplasmic			0.746826	0.281735	-0.374852	-1.05715	13.6238	13.6418	14.102	13.5725	14.3071	14.5772	13.4237	13.2269	14.0196	13.7133
Color2 [A=255, R=169, G=169, B=169]	1	4		P63213	P63213	GBG2_MOUSE	Gng2	Guanine nucleotide-binding protein G(I)/G(S)/G(O) subunit gamma-2			0.446659	0.478549	-0.257069	-0.707527	12.3812	11.7809	12.1975	12.9569	12.6702	12.6548	12.0035	12.7708	11.9176	12.0409
Color2 [A=255, R=169, G=169, B=169]	1	4		P63242	Q8BGY2;P63242	IF5A1_MOUSE	Eif5a	Eukaryotic translation initiation factor 5A-1			0.0291485	0.972762	0.00763377	0.0400031	15.9959	15.9888	16.2597	16.1587	16.1774	16.3314	15.9803	16.1046	16.2873	16.2663
Color2 [A=255, R=169, G=169, B=169]	1	4		P63254	P63254	CRIP1_MOUSE	Crip1	Cysteine-rich protein 1			0.863994	0.137577	-1.73345	-1.50973	15.1152	12.8039	12.8745	12.8327	13.3422	13.6958	8.25803	13.7658	12.4111	12.4074
Color2 [A=255, R=169, G=169, B=169]	1	4		P63260	P60710;P63260	ACTG_MOUSE	Actg1	Actin, cytoplasmic 2			1.61592	0.0800319	-0.588643	-1.88463	19.7179	18.8057	19.3237	19.0466	19.3806	19.6499	18.478	18.8197	19.1064	18.5243
Color2 [A=255, R=255, G=128, B=128]	1	4		P63268	P63268;P62737	ACTH_MOUSE	Actg2	Actin, gamma-enteric smooth muscle	+	Lal-/- + Lanifibranor_Lal-/- + vechicle	2.38396	0.0165854	-1.90059	-3.28261	12.6793	12.1079	12.4357	12.5672	13.4247	13.3313	9.88154	10.2761	12.1655	11.1053
Color2 [A=255, R=169, G=169, B=169]	1	4		P63271;Q9Z199	Q9Z199;P63271	SPT4A_MOUSE;SPT4B_MOUSE	Supt4h1a;Supt4h1b	Transcription elongation factor SPT4-A			0.35359	0.583731	-0.174341	-0.55164	11.1841	11.7525	11.9099	11.6763	11.3313	11.7513	11.0644	11.9981	11.4296	11.2141
Color2 [A=255, R=169, G=169, B=169]	1	4		P63276	P63276	RS17_MOUSE	Rps17	40S ribosomal protein S17			0.705151	0.346661	-0.270394	-0.925285	15.2887	15.4987	15.5445	15.74	15.4297	15.5691	14.8173	14.9276	15.4591	15.7616
Color2 [A=255, R=169, G=169, B=169]	1	4		P63280	P63280	UBC9_MOUSE	Ube2i	SUMO-conjugating enzyme UBC9			1.42023	0.0889034	-0.656538	-1.80105	13.5636	13.2192	13.6394	13.785	13.9793	13.6576	12.1446	13.0325	13.4245	13.335
Color2 [A=255, R=169, G=169, B=169]	1	4		P63321	P63321	RALA_MOUSE	Rala	Ras-related protein Ral-A			1.24208	0.170587	-0.360022	-1.37286	15.0657	14.327	15.0117	14.6206	14.8437	14.9396	14.4123	14.6194	14.5527	14.1811
Color2 [A=255, R=169, G=169, B=169]	1	4		P63323	P63323	RS12_MOUSE	Rps12	40S ribosomal protein S12			0.179595	0.785909	-0.083436	-0.294371	16.6616	17.2431	17.2232	16.8223	17.1752	17.3447	16.6373	16.8841	17.3485	17.1097
Color2 [A=255, R=169, G=169, B=169]	1	4		P63325	P63325	RS10_MOUSE	Rps10	40S ribosomal protein S10			0.0581566	0.918683	-0.0389307	-0.114824	15.6304	16.6386	16.3289	16.1926	16.143	16.0073	15.4869	16.2821	16.3663	16.3361
Color2 [A=255, R=169, G=169, B=169]	1	4		P63328	P63328;P48453;P48455	PP2BA_MOUSE	Ppp3ca	Serine/threonine-protein phosphatase 2B catalytic subunit alpha isoform			2.10308	0.0755683	-0.429024	-1.93249	13.199	12.9024	13.0143	13.197	12.9687	13.0246	12.4233	12.3637	12.8729	12.8281
Color2 [A=255, R=169, G=169, B=169]	1	4		P63330	P63330;P62715	PP2AA_MOUSE	Ppp2ca	Serine/threonine-protein phosphatase 2A catalytic subunit alpha isoform			0.277218	0.740009	0.0751622	0.351239	14.104	14.0655	13.8111	13.8296	14.1217	14.15	14.3747	13.9206	14.1208	13.9391
Color2 [A=255, R=255, G=128, B=128]	1	4		P67778	P67778	PHB_MOUSE	Phb	Prohibitin	+	Lal-/- + Lanifibranor_Lal-/- + vechicle	2.1402	0.0413033	0.823113	2.49244	16.5091	16.9469	16.6334	16.4199	16.0033	15.855	17.2449	17.5669	16.9842	17.0747
Color2 [A=255, R=169, G=169, B=169]	1	4		P67871	P67871	CSK2B_MOUSE	Csnk2b	Casein kinase II subunit beta			0.155729	0.787021	-0.107721	-0.292406	12.1816	13.2424	12.7219	13.0426	12.663	13.0192	12.038	12.7253	12.9219	13.1311
Color2 [A=255, R=169, G=169, B=169]	1	4		P67984	P67984	RL22_MOUSE	Rpl22	60S ribosomal protein L22			0.00062764	0.99938	0.000349363	0.00121688	17.0314	16.4995	16.9694	16.1407	16.8967	16.9347	16.856	16.5726	16.8519	16.7024
Color2 [A=255, R=169, G=169, B=169]	1	4		P68037	P68037	UB2L3_MOUSE	Ube2l3	Ubiquitin-conjugating enzyme E2 L3			0.519563	0.474529	-0.203238	-0.714768	14.9727	15.3207	14.8261	15.2968	15.1525	15.1085	14.3198	15.0355	15.1236	15.1596
Color2 [A=255, R=169, G=169, B=169]	1	4		P68040	P68040	RACK1_MOUSE	Rack1	Receptor of activated protein C kinase 1			0.654905	0.478283	0.151843	0.707934	16.6104	16.4792	16.383	16.2393	16.3332	16.2377	16.3322	16.5595	16.8318	16.4058
Color2 [A=255, R=169, G=169, B=169]	1	4		P68134	P68033;P63268;P62737;P68134	ACTS_MOUSE	Acta1	Actin, alpha skeletal muscle			1.71416	0.0556808	-0.923605	-2.21817	16.0691	16.2484	16.2584	16.6241	16.6607	16.6825	14.6121	15.2118	16.1608	16.0163
Color2 [A=255, R=169, G=169, B=169]	1	4		P68181	P68181	KAPCB_MOUSE	Prkacb	cAMP-dependent protein kinase catalytic subunit beta			2.58313	0.160566	-0.209936	-1.41078	14.6882	14.5504	14.6626	14.6729	14.6152	14.5319	14.3182	14.3596	14.518	14.4453
Color2 [A=255, R=169, G=169, B=169]	1	4		P68254	P68254	1433T_MOUSE	Ywhaq	14-3-3 protein theta			0.881743	0.247806	-0.35283	-1.13849	13.6869	13.5524	14.1555	14.0245	14.4884	14.2162	13.4137	13.6619	14.064	13.5317
Color2 [A=255, R=169, G=169, B=169]	1	4		P68368	P68368	TBA4A_MOUSE	Tuba4a	Tubulin alpha-4A chain			2.51074	0.125871	-0.25033	-1.56548	15.8053	15.8291	15.9535	15.8925	15.7922	15.902	15.5569	15.8021	15.5272	15.5621
Color2 [A=255, R=169, G=169, B=169]	1	4		P68372	P68372	TBB4B_MOUSE	Tubb4b	Tubulin beta-4B chain			1.35262	0.267608	-0.20077	-1.08947	16.4533	16.5305	16.5463	16.3553	16.6135	16.6385	16.2037	16.3148	16.5572	16.2127
Color2 [A=255, R=169, G=169, B=169]	1	4		P68373	P68369;P68373;Q3UX10;P68368;P05213	TBA1C_MOUSE	Tuba1c	Tubulin alpha-1C chain			1.55332	0.119705	-0.400539	-1.6053	17.6143	17.6924	17.8636	17.6922	17.819	17.913	16.9611	17.291	17.8021	17.4067
Color2 [A=255, R=255, G=128, B=128]	1	4		P68404	P63318;P68404;P20444	KPCB_MOUSE	Prkcb	Protein kinase C beta type	+	Lal-/- + Lanifibranor_Lal-/- + vechicle	2.403	0.0275098	-1.05435	-2.89948	12.1406	11.0679	11.8013	11.2781	12.0035	11.5793	10.2024	10.3017	10.9323	10.9266
Color2 [A=255, R=169, G=169, B=169]	1	4		P68510	P68510	1433F_MOUSE	Ywhah	14-3-3 protein eta			1.74718	0.0726733	-0.577423	-1.96079	15.3451	15.2771	15.5367	15.5517	15.8092	15.6672	14.5387	14.6691	15.4315	15.1757
Color2 [A=255, R=169, G=169, B=169]	1	4		P69566	P69566	RANB9_MOUSE	Ranbp9	Ran-binding protein 9			0.663118	0.289184	-0.464475	-1.03967	11.4692	10.5052	11.3637	11.1421	11.3913	11.1817	9.71992	11.5444	10.8077	10.7722
Color2 [A=255, R=169, G=169, B=169]	1	4		P70121	P70121	ZHX1_MOUSE	Zhx1	Zinc fingers and homeoboxes protein 1			0.531678	0.465828	-0.207077	-0.728152	9.11971	9.2852	9.81715	9.16056	9.47292	8.83712	9.18499	8.8199	9.18764	9.1076
Color2 [A=255, R=169, G=169, B=169]	1	4		P70122	P70122	SBDS_MOUSE	Sbds	Ribosome maturation protein SBDS			0.14178	0.805167	-0.0994004	-0.269272	15.0198	13.9866	14.3257	14.0619	13.7411	13.9973	13.9743	14.601	14.0209	13.7613
Color2 [A=255, R=169, G=169, B=169]	1	4		P70158	P70158	ASM3A_MOUSE	Smpdl3a	Acid sphingomyelinase-like phosphodiesterase 3a			1.12031	0.194633	-0.348118	-1.28581	13.7597	13.8062	14.1697	14.3458	14.0242	14.3149	13.3095	13.7488	13.9313	13.8983
Color2 [A=255, R=169, G=169, B=169]	1	4		P70168	P70168	IMB1_MOUSE	Kpnb1	Importin subunit beta-1			0.0762839	0.911616	-0.0317073	-0.126333	15.6967	15.2444	15.2654	15.3555	15.0293	15.0329	14.9365	15.3329	15.4189	15.2678
Color2 [A=255, R=169, G=169, B=169]	1	4		P70170	P70170	ABCC9_MOUSE	Abcc9	ATP-binding cassette sub-family C member 9			0.957418	0.232594	-0.34264	-1.17815	9.81932	9.73301	9.42536	9.75027	9.59414	9.40085	8.91899	8.9298	9.48414	9.77849
Color2 [A=255, R=169, G=169, B=169]	1	4		P70175	P70175	DLG3_MOUSE	Dlg3	Disks large homolog 3			0.31606	0.586606	-0.215633	-0.548479	9.92825	10.2796	10.0086	10.5057	9.95539	10.0695	9.91935	8.94157	10.3458	10.4288
Color2 [A=255, R=169, G=169, B=169]	1	4		P70182	P70182	PI51A_MOUSE	Pip5k1a	Phosphatidylinositol 4-phosphate 5-kinase type-1 alpha			0.391586	0.462741	-0.445202	-0.732884	8.62698	9.89518	9.83099	10.1123	9.90717	9.63078	8.0778	8.58488	9.77766	10.4478
Color2 [A=255, R=169, G=169, B=169]	1	4		P70188	P70188	KIFA3_MOUSE	Kifap3	Kinesin-associated protein 3			0.393572	0.494901	-0.298217	-0.680045	9.38265	9.39938	9.91536	10.1721	9.93197	10.0149	9.31314	8.53987	9.99609	10.169
Color2 [A=255, R=169, G=169, B=169]	1	4		P70194	P70194	CLC4F_MOUSE	Clec4f	C-type lectin domain family 4 member F			0.333237	0.510325	0.453547	0.657161	11.3076	12.1726	13.0859	12.3773	9.97345	12.019	11.4801	12.5952	12.3041	12.7253
Color2 [A=255, R=169, G=169, B=169]	1	4		P70195	P70195	PSB7_MOUSE	Psmb7	Proteasome subunit beta type-7			1.26183	0.286087	0.195733	1.04635	15.161	14.8863	15.1466	14.8149	14.8844	14.8989	15.1139	15.2542	15.2444	15.0318
Color2 [A=255, R=169, G=169, B=169]	1	4		P70202	P70202	LXN_MOUSE	Lxn	Latexin			1.49095	0.0696313	-0.918875	-2.01836	12.9853	12.489	13.0187	13.5714	13.7806	13.8947	11.8464	11.9774	13.0272	12.6333
Color2 [A=255, R=169, G=169, B=169]	1	4		P70206	P70206	PLXA1_MOUSE	Plxna1	Plexin-A1			2.23973	0.0506145	-0.618913	-2.32877	11.8443	11.4738	11.7711	12.0637	12.1004	11.9842	11.0245	10.9965	11.5951	11.3997
Color2 [A=255, R=169, G=169, B=169]	1	4		P70227	P70227	ITPR3_MOUSE	Itpr3	Inositol 1,4,5-trisphosphate receptor type 3			0.588569	0.4218	-0.230948	-0.797482	9.91034	9.27505	9.97483	9.94868	9.72111	10.0485	9.12651	9.75164	9.67243	9.77796
Color2 [A=255, R=169, G=169, B=169]	1	4		P70236	P70236	MP2K6_MOUSE	Map2k6	Dual specificity mitogen-activated protein kinase kinase 6			1.45165	0.0708245	-0.95317	-1.99829	10.6314	10.9525	11.586	11.7387	11.741	10.7896	9.26308	10.434	10.7188	10.7308
Color2 [A=255, R=169, G=169, B=169]	1	4		P70245	P70245	EBP_MOUSE	Ebp	3-beta-hydroxysteroid-Delta(8),Delta(7)-isomerase			1.12285	0.110646	0.864403	1.65223	11.4452	13.2419	12.8833	12.754	11.6607	11.6425	12.6028	13.297	13.15	13.4929
Color2 [A=255, R=169, G=169, B=169]	1	4		P70248	P70248	MYO1F_MOUSE	Myo1f	Unconventional myosin-If			2.27003	0.0587449	-0.511035	-2.1736	15.1623	14.7895	15.0486	15.1879	15.2605	15.4214	14.4782	14.4647	14.7039	14.8891
Color2 [A=255, R=169, G=169, B=169]	1	4		P70257	P70257	NFIX_MOUSE	Nfix	Nuclear factor 1 X-type			0.682922	0.214839	-1.17789	-1.22825	8.15553	11.0783	10.525	10.7539	10.5078	10.4502	10.6555	7.82075	10.4002	7.39241
Color2 [A=255, R=169, G=169, B=169]	1	4		P70261	P70261	PALD_MOUSE	Pald1	Paladin			1.16	0.134122	-0.561412	-1.52711	11.4286	11.5844	11.5999	11.1256	11.2988	11.3586	10.7228	9.98477	11.2811	11.3629
Color2 [A=255, R=169, G=169, B=169]	1	4		P70265	P70265	F262_MOUSE	Pfkfb2	6-phosphofructo-2-kinase/fructose-2,6-bisphosphatase 2			1.28902	0.106184	-0.630597	-1.67901	10.4894	10.4421	10.2414	10.2094	10.518	10.0592	8.87912	10.3933	9.50235	10.0091
Color2 [A=255, R=255, G=128, B=128]	1	4		P70266	P70266	F261_MOUSE	Pfkfb1	6-phosphofructo-2-kinase/fructose-2,6-bisphosphatase 1	+	Lal-/- + Lanifibranor_Lal-/- + vechicle	2.23085	0.0393353	0.843931	2.5816	12.8206	13.4677	13.0985	12.9681	12.429	12.2811	13.8199	13.6116	13.6106	13.7103
Color2 [A=255, R=169, G=169, B=169]	1	4		P70268	P70268	PKN1_MOUSE	Pkn1	Serine/threonine-protein kinase N1			1.82317	0.0596183	-0.706334	-2.14671	12.9864	12.5032	13.1657	12.8704	13.3082	13.3894	11.8836	12.175	12.8212	12.4439
Color2 [A=255, R=169, G=169, B=169]	1	4		P70271	P70271	PDLI4_MOUSE	Pdlim4	PDZ and LIM domain protein 4			0.866926	0.17335	-0.761698	-1.36178	13.0522	11.4733	12.0665	10.673	11.6081	11.7256	11.464	11.3694	10.9904	10.1952
Color2 [A=255, R=169, G=169, B=169]	1	4		P70279	P70279	SURF6_MOUSE	Surf6	Surfeit locus protein 6			0.401804	0.505612	0.256516	0.664001	10.0349	9.05502	10.0104	9.6155	10.309	10.1431	10.6674	9.64317	10.1043	10.0564
Color2 [A=255, R=169, G=169, B=169]	1	4		P70280	P70280	VAMP7_MOUSE	Vamp7	Vesicle-associated membrane protein 7			0.410148	0.626552	0.108803	0.495842	12.7157	12.3777	12.5529	12.1218	12.2632	12.3293	12.3454	12.6569	12.5254	12.4812
Color2 [A=255, R=255, G=128, B=128]	1	4		P70288	P70288	HDAC2_MOUSE	Hdac2	Histone deacetylase 2	+	Lal-/- + Lanifibranor_Lal-/- + vechicle	2.45827	0.031908	-0.837244	-2.74813	11.3863	11.2009	11.3463	11.8832	11.9654	12.0203	10.5605	10.7047	11.0898	10.8311
Color2 [A=255, R=169, G=169, B=169]	1	4		P70290	P70290	EM55_MOUSE	Mpp1	55 kDa erythrocyte membrane protein			1.53413	0.0899676	-0.55629	-1.79518	13.1827	13.2884	13.862	13.3665	13.8025	13.6961	12.5119	12.8302	13.3246	13.2403
Color2 [A=255, R=169, G=169, B=169]	1	4		P70295	P70295	AUP1_MOUSE	Aup1	Lipid droplet-regulating VLDL assembly factor AUP1			0.672877	0.356408	-0.274342	-0.907092	11.3138	12.0344	12.0619	11.5642	11.8605	11.6767	11.0528	11.3317	11.733	11.7928
Color2 [A=255, R=169, G=169, B=169]	1	4		P70296	P70296	PEBP1_MOUSE	Pebp1	Phosphatidylethanolamine-binding protein 1			1.75471	0.124704	0.333256	1.57332	16.0685	15.7756	15.8753	15.5981	15.5007	15.8113	16.0353	15.9931	16.1613	16.2297
Color2 [A=255, R=169, G=169, B=169]	1	4		P70297	P70297	STAM1_MOUSE	Stam	Signal transducing adapter molecule 1			1.14769	0.139497	-0.536185	-1.49837	11.1034	11.6881	11.7644	11.5667	11.8892	11.8689	11.341	10.33	11.5222	11.2493
Color2 [A=255, R=169, G=169, B=169]	1	4		P70302	P70302	STIM1_MOUSE	Stim1	Stromal interaction molecule 1			0.651695	0.411777	-0.211771	-0.813572	11.9291	12.2817	12.2151	12.3973	12.4772	12.0599	11.6313	11.9217	12.3318	12.1751
Color2 [A=255, R=169, G=169, B=169]	1	4		P70303	P70303;P70698	PYRG2_MOUSE	Ctps2	CTP synthase 2			2.11591	0.0727388	-0.439363	-1.95941	12.7537	12.5899	12.8889	12.8092	12.8625	13.0147	12.0206	12.4434	12.6208	12.437
Color2 [A=255, R=169, G=169, B=169]	1	4		P70313	P70313	NOS3_MOUSE	Nos3	Nitric oxide synthase, endothelial			0.0825907	0.862886	0.129216	0.192406	7.7634	8.75736	7.58723	9.23111	8.0322	9.36833	8.5252	9.83672	8.71796	7.26341
Color2 [A=255, R=169, G=169, B=169]	1	4		P70315	P70315	WASP_MOUSE	Was	Wiskott-Aldrich syndrome protein homolog			0.699579	0.31163	-0.341373	-0.991716	12.2386	11.9481	12.2751	11.6688	12.6949	12.3616	11.3193	11.7357	12.2157	12.1552
Color2 [A=255, R=169, G=169, B=169]	1	4		P70318	P52912;P70318	TIAR_MOUSE	Tial1	Nucleolysin TIAR			0.312265	0.754231	0.0615284	0.333507	13.0489	13.0534	12.9454	12.9527	13.0134	13.079	12.9263	13.0587	13.3668	12.9562
Color2 [A=255, R=169, G=169, B=169]	1	4		P70333	P70333	HNRH2_MOUSE	Hnrnph2	Heterogeneous nuclear ribonucleoprotein H2			0.624891	0.374951	-0.276731	-0.874093	14.0505	14.193	14.0273	14.1613	14.3339	14.3616	13.1786	13.9301	14.3456	14.1905
Color2 [A=255, R=169, G=169, B=169]	1	4		P70335	P70335	ROCK1_MOUSE	Rock1	Rho-associated protein kinase 1			2.1178	0.0591955	-0.55282	-2.15792	12.2867	11.994	12.531	12.335	12.5537	12.4013	11.4184	11.7788	12.133	11.8596
Color2 [A=255, R=255, G=128, B=128]	1	4		P70336	P70336	ROCK2_MOUSE	Rock2	Rho-associated protein kinase 2	+	Lal-/- + Lanifibranor_Lal-/- + vechicle	2.33829	0.0495497	-0.593476	-2.35094	12.249	11.9673	12.2874	12.3057	12.5133	12.3795	11.409	11.4763	12.0701	11.8055
Color2 [A=255, R=169, G=169, B=169]	1	4		P70340	P97454;P70340	SMAD1_MOUSE	Smad1	Mothers against decapentaplegic homolog 1			0.626908	0.366114	-0.290818	-0.889257	12.1949	12.028	12.6247	11.9248	12.759	12.7673	11.6575	12.3328	12.1392	12.2398
Color2 [A=255, R=169, G=169, B=169]	1	4		P70349	P70349	HINT1_MOUSE	Hint1	Histidine triad nucleotide-binding protein 1			0.269933	0.581444	0.400312	0.555335	13.5836	12.494	12.5806	13.6475	11.1279	11.4704	13.8999	13.1057	12.0246	12.507
Color2 [A=255, R=169, G=169, B=169]	1	4		P70353	P70353	NFYC_MOUSE	Nfyc	Nuclear transcription factor Y subunit gamma			0.771814	0.206122	-0.722284	-1.24991	11.1072	10.0736	10.422	10.2014	10.8755	10.1557	8.22007	10.1329	10.7347	9.91354
Color2 [A=255, R=169, G=169, B=169]	1	4		P70362	P70362	UFD1_MOUSE	Ufd1	Ubiquitin recognition factor in ER-associated degradation protein 1			0.959784	0.297823	-0.235543	-1.02001	13.5714	13.9088	13.9753	13.6816	13.664	13.6256	13.2563	13.3524	13.8292	13.5711
Color2 [A=255, R=169, G=169, B=169]	1	4		P70372	P70372	ELAV1_MOUSE	Elavl1	ELAV-like protein 1			1.36891	0.205738	-0.260723	-1.25133	14.3674	14.4609	14.5544	14.4143	14.5357	14.6025	13.9791	14.1934	14.572	14.1694
Color2 [A=255, R=169, G=169, B=169]	1	4		P70387	P70387	HFE_MOUSE	Hfe	Hereditary hemochromatosis protein homolog			1.07148	0.146738	-0.579876	-1.4684	11.0036	10.861	11.3038	11.215	11.2955	11.1942	9.62987	10.4002	11.0676	11.1648
Color2 [A=255, R=169, G=169, B=169]	1	4		P70388	P70388	RAD50_MOUSE	Rad50	DNA repair protein RAD50			1.73194	0.0667793	-0.686406	-2.06132	11.4573	11.0562	11.6761	11.5333	11.7417	11.7754	10.4353	10.4434	11.278	11.2577
Color2 [A=255, R=169, G=169, B=169]	1	4		P70398	P70398	USP9X_MOUSE	Usp9x	Probable ubiquitin carboxyl-terminal hydrolase FAF-X			0.0298407	0.972469	-0.00804202	-0.0415532	13.5395	13.7889	13.7527	13.9572	13.7125	13.7004	13.6004	13.5943	13.8944	13.8463
Color2 [A=255, R=169, G=169, B=169]	1	4		P70399	P70399	TP53B_MOUSE	Tp53bp1	TP53-binding protein 1			0.560089	0.332898	-0.51127	-0.952652	8.66714	8.97464	8.92343	8.42547	9.31556	9.36526	8.21057	7.11938	9.34091	9.06505
Color2 [A=255, R=169, G=169, B=169]	1	4		P70403	P53564;P70403	CASP_MOUSE	Cux1	Protein CASP			2.21443	0.0709872	-0.43307	-1.99327	11.963	11.4352	11.5041	11.3942	11.6514	11.5671	10.96	11.2143	11.1911	11.2456
Color2 [A=255, R=169, G=169, B=169]	1	4		P70404	P70404	IDHG1_MOUSE	Idh3g	Isocitrate dehydrogenase [NAD] subunit gamma 1, mitochondrial			0.27496	0.613738	0.23718	0.51317	12.1552	13.4014	12.6277	13.08	11.9416	11.9442	12.4498	12.3442	12.9292	13.3255
Color2 [A=255, R=169, G=169, B=169]	1	4		P70419	P70419	GALT3_MOUSE	Galnt3	Polypeptide N-acetylgalactosaminyltransferase 3			1.15361	0.0891873	-1.2999	-1.79922	10.9444	8.07827	9.89183	9.32756	9.83224	10.6461	9.37545	7.94614	9.04621	7.57957
Color2 [A=255, R=169, G=169, B=169]	1	4		P70429	P70429	EVL_MOUSE	Evl	Ena/VASP-like protein			1.25952	0.194088	-0.302646	-1.28882	12.8631	12.3915	12.959	12.5483	12.9337	13.0308	12.4718	12.4379	12.4288	12.6019
Color2 [A=255, R=169, G=169, B=169]	1	4		P70441	P70441	NHRF1_MOUSE	Slc9a3r1	Na(+)/H(+) exchange regulatory cofactor NHE-RF1			0.882154	0.243974	-0.362473	-1.14864	14.9291	15.1016	15.2182	14.837	15.1973	15.0221	14.6114	14.0321	15.2464	14.8637
Color2 [A=255, R=169, G=169, B=169]	1	4		P70444	P70444	BID_MOUSE	Bid	BH3-interacting domain death agonist			0.554268	0.307347	0.731629	1.00205	8.38211	11.8298	11.3094	11.1903	10.9871	10.7471	11.0323	11.5225	11.5789	11.7566
Color2 [A=255, R=169, G=169, B=169]	1	4		P70445	P70445	4EBP2_MOUSE	Eif4ebp2	Eukaryotic translation initiation factor 4E-binding protein 2			0.306008	0.53922	-0.43805	-0.615481	7.58543	10.4183	10.1045	9.58022	9.55451	9.88716	8.07825	8.89387	9.23797	10.1245
Color2 [A=255, R=169, G=169, B=169]	1	4		P70451	P70451	FER_MOUSE	Fer	Tyrosine-protein kinase Fer			0.235655	0.656486	0.218976	0.45529	10.7037	10.1169	10.3345	9.08518	9.34417	10.1388	9.43558	10.7368	10.1709	10.3481
Color2 [A=255, R=169, G=169, B=169]	1	4		P70452	P70452	STX4_MOUSE	Stx4	Syntaxin-4			1.62073	0.0767701	-0.619807	-1.91889	12.2379	12.0452	12.7429	12.6733	12.8789	12.7312	11.408	11.9515	12.1228	12.2448
Color2 [A=255, R=255, G=128, B=128]	1	4		P70460	P70460	VASP_MOUSE	Vasp	Vasodilator-stimulated phosphoprotein	+	Lal-/- + Lanifibranor_Lal-/- + vechicle	2.58931	0.0311325	-0.781046	-2.77811	13.7322	13.1743	13.7748	13.3477	13.7825	13.9812	12.5961	12.7311	13.1252	12.9518
Color2 [A=255, R=169, G=169, B=169]	1	4		P70665	P70665	SIAE_MOUSE	Siae	Sialate O-acetylesterase			1.05568	0.183785	0.416598	1.32492	10.9658	11.2799	11.0316	10.907	10.8964	10.2358	11.1088	10.9966	11.4515	11.6539
Color2 [A=255, R=169, G=169, B=169]	1	4		P70670	P70670;Q60817	NACAM_MOUSE	Naca	Nascent polypeptide-associated complex subunit alpha, muscle-specific form			0.255786	0.74776	-0.076791	-0.341864	14.8509	14.2852	14.655	14.5625	14.7978	14.6961	14.4474	14.5083	14.8267	14.4753
Color2 [A=255, R=169, G=169, B=169]	1	4		P70671	P70671	IRF3_MOUSE	Irf3	Interferon regulatory factor 3			0.348739	0.486504	-0.533159	-0.694007	10.0433	11.7506	11.7926	11.4014	10.9611	11.2853	8.48707	11.4256	11.6202	11.1573
Color2 [A=255, R=169, G=169, B=169]	1	4		P70677	P70677	CASP3_MOUSE	Casp3	Caspase-3			0.0789909	0.907708	0.0336199	0.13185	12.8506	12.2637	12.4204	12.4122	12.1561	11.9639	12.3793	12.4448	12.3212	12.3672
Color2 [A=255, R=169, G=169, B=169]	1	4		P70694	P70694	DHB5_MOUSE	Akr1c6	Estradiol 17 beta-dehydrogenase 5			0.354995	0.571776	-0.191042	-0.568634	17.3666	17.988	18.2813	17.9511	17.2394	17.3134	17.2718	17.5829	17.422	17.719
Color2 [A=255, R=169, G=169, B=169]	1	4		P70697	P70697	DCUP_MOUSE	Urod	Uroporphyrinogen decarboxylase			1.45858	0.124514	0.414917	1.57497	14.0467	14.7189	14.1256	14.4545	13.9578	13.9274	14.7146	14.5404	14.6418	14.5834
Color2 [A=255, R=169, G=169, B=169]	1	4		P70698	P70698	PYRG1_MOUSE	Ctps1	CTP synthase 1			0.0678743	0.914049	-0.0346253	-0.121979	12.3011	11.5027	11.3982	11.8016	12.0554	11.973	11.8423	11.8778	11.9042	11.5918
Color2 [A=255, R=169, G=169, B=169]	1	4		P70699	P70699	LYAG_MOUSE	Gaa	Lysosomal alpha-glucosidase			2.50159	0.0828034	0.334852	1.85587	13.2259	13.0175	12.8691	13.194	13.2505	12.991	13.4866	13.4082	13.39	13.42
Color2 [A=255, R=169, G=169, B=169]	1	4		P70704	P98200;P70704	AT8A1_MOUSE	Atp8a1	Phospholipid-transporting ATPase IA			1.83852	0.0594343	-0.712219	-2.16345	11.8391	10.7963	11.9838	11.2485	11.2934	11.7157	10.6665	10.8115	10.7744	10.8166
Color2 [A=255, R=169, G=169, B=169]	1	4		P80313	P80313	TCPH_MOUSE	Cct7	T-complex protein 1 subunit eta			0.243081	0.795513	-0.0541068	-0.282275	14.7595	14.8305	14.8025	14.6974	14.5721	14.5647	14.5929	14.4268	14.8295	14.7521
Color2 [A=255, R=169, G=169, B=169]	1	4		P80314	P80314	TCPB_MOUSE	Cct2	T-complex protein 1 subunit beta			0.723501	0.417885	-0.18236	-0.803276	15.3513	15.5137	15.5851	15.5494	15.262	15.0234	14.9697	15.2599	15.2145	15.3497
Color2 [A=255, R=169, G=169, B=169]	1	4		P80315	P80315	TCPD_MOUSE	Cct4	T-complex protein 1 subunit delta			1.68368	0.248882	-0.187229	-1.13364	15.2715	15.2256	15.4502	15.2549	15.3293	15.2884	15.1652	14.9405	15.2441	15.1145
Color2 [A=255, R=169, G=169, B=169]	1	4		P80316	P80316	TCPE_MOUSE	Cct5	T-complex protein 1 subunit epsilon			1.89059	0.104605	-0.359267	-1.6888	15.4696	15.426	15.5969	15.3852	15.5601	15.4541	14.8451	14.9842	15.4501	15.2113
Color2 [A=255, R=169, G=169, B=169]	1	4		P80317	P80317	TCPZ_MOUSE	Cct6a	T-complex protein 1 subunit zeta			1.0371	0.281211	-0.23659	-1.05837	16.2629	15.8335	16.2383	15.8146	16.1312	16.165	15.8135	15.8952	16.0321	15.6098
Color2 [A=255, R=169, G=169, B=169]	1	4		P80318	P80318	TCPG_MOUSE	Cct3	T-complex protein 1 subunit gamma			0.521567	0.572819	-0.116508	-0.567365	15.3377	15.605	15.5994	15.5267	15.4012	15.3334	15.1025	15.2475	15.5203	15.5325
Color2 [A=255, R=169, G=169, B=169]	1	4		P81117	P81117	NUCB2_MOUSE	Nucb2	Nucleobindin-2			0.661964	0.353108	-0.28664	-0.912034	12.3165	11.779	12.166	11.9535	12.6388	12.4119	11.675	11.5788	12.3517	12.0917
Color2 [A=255, R=255, G=128, B=128]	1	4		P82198	P82198	BGH3_MOUSE	Tgfbi	Transforming growth factor-beta-induced protein ig-h3	+	Lal-/- + Lanifibranor_Lal-/- + vechicle	2.31299	0.028708	-1.08515	-2.84283	14.4217	13.7327	14.5883	14.7677	14.5749	14.9763	12.9102	13.1801	13.7623	13.8478
Color2 [A=255, R=169, G=169, B=169]	1	4		P82343	P82343	RENBP_MOUSE	Renbp	N-acylglucosamine 2-epimerase			0.160549	0.829752	-0.0545403	-0.234797	12.4164	12.3726	12.6368	12.726	12.0684	12.5983	12.4237	12.4496	12.2352	12.5524
Color2 [A=255, R=169, G=169, B=169]	1	4		P82347	P82347	SGCD_MOUSE	Sgcd	Delta-sarcoglycan			1.20705	0.0870636	-1.1379	-1.82054	11.9906	11.0018	11.5586	11.4856	11.7059	12.0062	8.67594	10.7576	11.4241	11.09
Color2 [A=255, R=169, G=169, B=169]	1	4		P83093	P83093	STIM2_MOUSE	Stim2	Stromal interaction molecule 2			0.469647	0.421201	-0.372199	-0.798475	9.70312	10.7072	10.2648	9.27615	9.49019	9.07253	9.43063	9.31786	9.94862	8.82342
Color2 [A=255, R=169, G=169, B=169]	1	4		P83741	P83741	WNK1_MOUSE	Wnk1	Serine/threonine-protein kinase WNK1			0.191307	0.77496	-0.0863026	-0.308667	12.3914	12.38	12.6747	11.8881	12.6645	12.8103	12.4925	12.1675	12.373	12.4944
Color2 [A=255, R=169, G=169, B=169]	1	4		P83870	P83870	PHF5A_MOUSE	Phf5a	PHD finger-like domain-containing protein 5A			0.129587	0.81009	0.11187	0.261234	12.1243	11.2157	12.0218	11.164	11.9475	12.2713	11.8882	12.528	12.0139	11.1806
Color2 [A=255, R=169, G=169, B=169]	1	4		P83882	P83882	RL36A_MOUSE	Rpl36a	60S ribosomal protein L36a			0.617325	0.371795	0.289287	0.880288	14.8023	14.1861	14.1887	13.5501	13.9807	14.1301	14.7039	14.1907	14.5748	14.2464
Color2 [A=255, R=169, G=169, B=169]	1	4		P83887;Q8VCK3	P83887;Q8VCK3	TBG1_MOUSE;TBG2_MOUSE	Tubg1;Tubg2	Tubulin gamma-1 chain			0.309375	0.667226	0.114832	0.443527	11.5304	11.9686	11.5683	11.8513	11.671	12.018	11.4784	11.9607	12.1986	11.8934
Color2 [A=255, R=169, G=169, B=169]	1	4		P83917	P83917	CBX1_MOUSE	Cbx1	Chromobox protein homolog 1			1.2989	0.0833864	-0.94147	-1.85028	11.9283	11.5934	12.4366	12.4543	12.9587	12.6221	10.3566	11.211	12.2798	11.7155
Color2 [A=255, R=169, G=169, B=169]	1	4		P83940	P83940	ELOC_MOUSE	Eloc	Elongin-C			0.909894	0.25654	-0.316505	-1.11594	14.1614	14.5561	14.7535	14.5911	14.7128	14.695	13.8139	14.1153	14.6354	14.4827
Color2 [A=255, R=169, G=169, B=169]	1	4		P84084	P84084	ARF5_MOUSE	Arf5	ADP-ribosylation factor 5			0.574803	0.438208	-0.215979	-0.769462	17.0397	17.4848	17.4072	17.5856	17.2878	17.2568	16.9178	16.7034	17.3549	17.5346
Color2 [A=255, R=169, G=169, B=169]	1	4		P84089	P84089	ERH_MOUSE	Erh	Enhancer of rudimentary homolog			0.0312503	0.953238	-0.0267278	-0.0672765	12.0764	12.2262	12.5835	12.3625	12.8818	12.8358	12.1685	11.7384	12.918	13.0456
Color2 [A=255, R=169, G=169, B=169]	1	4		P84091	P84091	AP2M1_MOUSE	Ap2m1	AP-2 complex subunit mu			1.238	0.267846	0.213918	1.08773	15.419	15.3865	15.2296	15.2573	15.1735	15.2541	15.8103	15.401	15.4506	15.3404
Color2 [A=255, R=169, G=169, B=169]	1	4		P84096	P84096	RHOG_MOUSE	Rhog	Rho-related GTP-binding protein RhoG			1.84972	0.057003	-0.738903	-2.19588	13.7436	12.6944	13.0383	13.519	13.5268	13.8157	12.8557	12.6419	12.7305	12.3747
Color2 [A=255, R=169, G=169, B=169]	1	4		P84099	P84099	RL19_MOUSE	Rpl19	60S ribosomal protein L19			0.35524	0.573725	-0.187703	-0.565863	16.0021	16.3841	16.3628	16.339	16.2041	16.1729	15.8436	15.3705	16.5445	16.4674
Color2 [A=255, R=169, G=169, B=169]	1	4		P84104	P84104	SRSF3_MOUSE	Srsf3	Serine/arginine-rich splicing factor 3			0.137798	0.86243	0.0415996	0.193008	16.1019	16.0829	15.9838	16.1071	16.1054	16.2753	15.8445	16.3753	16.3718	16.0124
Color2 [A=255, R=169, G=169, B=169]	1	4		P85094	P85094	ISC2A_MOUSE	Isoc2a	Isochorismatase domain-containing protein 2A			1.2755	0.101236	0.705617	1.71653	13.8801	14.7431	14.6766	13.9745	13.3	13.6024	14.4388	14.862	14.6303	15.0092
Color2 [A=255, R=169, G=169, B=169]	1	4		P97287	P97287	MCL1_MOUSE	Mcl1	Induced myeloid leukemia cell differentiation protein Mcl-1 homolog			0.0278859	0.956764	-0.0271926	-0.0621192	9.35994	10.2845	10.1243	9.71243	10.7447	10.952	10.2389	10.2631	10.5024	9.67214
Color2 [A=255, R=169, G=169, B=169]	1	4		P97290	P97290	IC1_MOUSE	Serping1	Plasma protease C1 inhibitor			1.17899	0.129262	-0.575206	-1.55217	14.1152	13.205	13.2609	13.7991	13.8877	13.5861	12.4058	13.0251	13.6073	13.2303
Color2 [A=255, R=255, G=128, B=128]	1	4		P97298	P97298	PEDF_MOUSE	Serpinf1	Pigment epithelium-derived factor	+	Lal-/- + Lanifibranor_Lal-/- + vechicle	1.6828	0.048094	-1.38742	-2.37958	12.8588	11.7581	12.2688	12.5086	13.8202	13.5575	10.8636	10.865	12.2887	11.6143
Color2 [A=255, R=255, G=128, B=128]	1	4		P97300	P97300	NPTN_MOUSE	Nptn	Neuroplastin	+	Lal-/- + Lanifibranor_Lal-/- + vechicle	2.01577	0.0389318	-1.08719	-2.57833	11.9533	11.5368	11.9461	11.9947	12.3857	12.1815	10.4524	10.1388	11.6127	11.446
Color2 [A=255, R=169, G=169, B=169]	1	4		P97310	P97310	MCM2_MOUSE	Mcm2	DNA replication licensing factor MCM2			1.02033	0.229615	-0.317727	-1.18506	11.3785	11.1697	11.4296	11.3878	11.5029	11.4934	10.8695	10.7982	11.6586	10.9775
Color2 [A=255, R=169, G=169, B=169]	1	4		P97311	P97311	MCM6_MOUSE	Mcm6	DNA replication licensing factor MCM6			1.48589	0.0971466	-0.538038	-1.74335	11.1035	11.2666	11.479	11.3397	11.5549	11.5251	11.1497	10.4458	11.3452	10.4195
Color2 [A=255, R=169, G=169, B=169]	1	4		P97314	P97314	CSRP2_MOUSE	Csrp2	Cysteine and glycine-rich protein 2			0.253969	0.647246	-0.19877	-0.468207	13.9267	12.7301	12.8066	12.5176	13.9366	13.3869	13.2436	12.8642	12.9893	12.9775
Color2 [A=255, R=255, G=128, B=128]	1	4		P97315	P97315	CSRP1_MOUSE	Csrp1	Cysteine and glycine-rich protein 1	+	Lal-/- + Lanifibranor_Lal-/- + vechicle	2.3882	0.0320152	-0.886325	-2.74421	14.7376	14.5235	15.0729	14.6816	15.1184	15.2476	13.6272	13.6604	14.4068	14.348
Color2 [A=255, R=169, G=169, B=169]	1	4		P97328	P97328	KHK_MOUSE	Khk	Ketohexokinase			0.400439	0.55471	-0.175187	-0.591683	15.3882	15.6063	15.7242	15.4657	15.0916	14.8799	14.8892	15.538	15.2456	15.0637
Color2 [A=255, R=169, G=169, B=169]	1	4		P97333	P97333	NRP1_MOUSE	Nrp1	Neuropilin-1			0.993869	0.145149	-0.723764	-1.47361	11.9921	11.0548	12.0908	11.9292	12.852	12.7431	10.9879	11.0168	12.1135	11.428
Color2 [A=255, R=169, G=169, B=169]	1	4		P97351	P97351	RS3A_MOUSE	Rps3a	40S ribosomal protein S3a			1.59127	0.170622	0.275635	1.37293	17.3224	17.0218	17.058	16.9444	16.8328	17.0026	17.5019	17.3222	17.2154	17.1843
Color2 [A=255, R=169, G=169, B=169]	1	4		P97352	P97352	S10AD_MOUSE	S100a13	Protein S100-A13			0.0163002	0.97354	0.0193244	0.0382248	14.6676	13.7076	14.6117	12.9452	14.7677	14.6393	14.3816	14.3358	14.5654	13.6872
Color2 [A=255, R=169, G=169, B=169]	1	4		P97363	P97363	SPTC2_MOUSE	Sptlc2	Serine palmitoyltransferase 2			0.710766	0.362151	-0.244971	-0.897136	11.8109	11.7755	11.5754	11.9293	11.4406	12.0654	11.1437	11.4979	11.935	11.5082
Color2 [A=255, R=169, G=169, B=169]	1	4		P97364	P97364	SPS2_MOUSE	Sephs2	Selenide, water dikinase 2			0.141891	0.774576	0.189662	0.309306	14.2529	15.2951	14.7008	15.4439	13.0753	13.4602	14.2708	14.8468	14.2067	14.9197
Color2 [A=255, R=169, G=169, B=169]	1	4		P97366	P97366	EVI5_MOUSE	Evi5	Ecotropic viral integration site 5 protein			1.4325	0.0688529	1.08053	2.03028	8.07387	10.0856	9.73138	9.43285	9.72711	9.084	10.7148	9.59352	10.4896	10.9474
[truncated: 4,424 more rows]

## Sheet: Tab2
Lal-/- + Lanifibranor 1	Lal-/- + Lanifibranor 2	Lal-/- + Lanifibranor 4	Lal-/- + Lanifibranor 3	Lal-/- + vechicle 2	Lal-/- + vechicle 6	Lal-/- + vechicle 5	Lal-/- + vechicle 4	Lal-/- + vechicle 3	Lal-/- + vechicle 1	C: Student's T-test Significant Lal-/- + Lanifibranor_Lal-/- + vechicle	C: Student's T-test significant	C: Cluster	N: -Log Student's T-test p-value Lal-/- + Lanifibranor_Lal-/- + vechicle	N: Student's T-test q-value Lal-/- + Lanifibranor_Lal-/- + vechicle	N: Student's T-test Difference Lal-/- + Lanifibranor_Lal-/- + vechicle	N: Student's T-test Test statistic Lal-/- + Lanifibranor_Lal-/- + vechicle	T: Protein.Group	T: Protein.Ids	T: Protein.Names	T: Genes	T: First.Protein.Description
[truncated: 18 more rows]

[truncated: 13 more sheets: Tab3, Tab4, Tab5, Tab6, Tab7, Tab8, Tab9, Tab10, Tab11, Tab12, Tab13, Tab14, Tab15]
